# Supplementary material for: Tetra­kis(2-amino-5-chloro­pyridinium) di­hydrogen cyclo­hexa­phosphate
Source: Acta Crystallogr Sect E Struct Rep Online. 2014 Feb 22;70(Pt 3):o342–3. doi: 10.1107/S1600536814003584 (PMC3998406; doi:10.1107/S1600536814003584)
Supplement: Supplementary file 1 [file e-70-0o342-sup1.cif]

##############################################################################
#                                                                            #
# This CIF contains the data in a paper accepted for publication in          #
# Acta Crystallographica Section E. It conforms to the requirements of       #
# Notes for Authors for Acta Crystallographica Section E, and has been       #
# peer reviewed under the auspices of the IUCr Commission on Journals.       #
#                                                                            #
# Full details of the Crystallographic Information File format               #
# are given in the paper "The Crystallographic Information File (CIF):       #
# a New Standard Archive File for Crystallography" by S. R. Hall, F. H.      #
# Allen and I. D. Brown [Acta Cryst. (1991), A47, 655-685].                  #
#                                                                            #
# The current version of the core CIF dictionary is obtainable from          #
# ftp://ftp.iucr.org/pub/cif_core.dic.                                       #
#                                                                            #
# Software is freely available for graphical display of the structure(s)     #
# in this CIF. For information consult the CIF software page                 #
# http://www.iucr.org/resources/cif/software.                                #
#                                                                            #
# This file may be used for bona fide research purposes within the           #
# scientific community so long as proper attribution is given to the journal # 
# article from which it was obtained.                                        #
#                                                                            #
##############################################################################
data_I
_database_code_depnum_ccdc_archive 'CCDC 987420'
_audit_creation_method     SHELXL-97
_journal_date_recd_electronic     2014-02-03
_journal_date_accepted     2014-02-17
_journal_name_full     'Acta Crystallographica, Section E'
_journal_year     2014
_journal_volume     70
_journal_issue      3
_journal_page_first     o342
_journal_page_last     o343
_journal_paper_category     QO
_journal_paper_doi     10.1107/S1600536814003584
_journal_coeditor_code     FJ2662
_publ_contact_author_name     'Dr. Lamia Khederi'
_publ_contact_author_address
;
Chemistry laboratory of Materials
Sciences Faculty of Bizerta,
7021 Jarzouna, Bizerta
Tunisia
;
_publ_contact_author_email     'lamia.khederi@fsb.rnu.tn'
_publ_contact_author_fax     '216 72 590 566'
_publ_contact_author_phone     '216 72 591 906'
_publ_section_title
;
Tetrakis(2-amino-5-chloropyridinium) dihydrogen cyclohexaphosphate
;
loop_
    _publ_author_name
    _publ_author_address
    'Hamdi, Ahmed'
;
Chemistry Laboratory of Materials
Sciences Faculty of Bizerta,
7021 Jarzouna, Bizerta
Tunisia
;
    'Khederi, Lamia'
;
Chemistry Laboratory of Materials
Sciences Faculty of Bizerta,
7021 Jarzouna, Bizerta
Tunisia
;
    'Rzaigui, Mohamed'
;
Chemistry Laboratory of Materials
Sciences Faculty of Bizerta,
7021 Jarzouna, Bizerta
Tunisia
;
_chemical_name_systematic
;
Tetrakis(2-amino-5-chloropyridinium) dihydrogen cyclohexaphosphate
;
_chemical_formula_moiety     '4(C5 H6 Cl N2 +), H2 O18 P6 4-'
_chemical_formula_sum     'C20 H26 Cl4 N8 O18 P6'
_chemical_formula_iupac     '4C5 H6 Cl N2 +, H2 O18 P6 4-'
_chemical_formula_weight     994.11
_symmetry_cell_setting     triclinic
_symmetry_space_group_name_H-M     'P -1'
_symmetry_space_group_name_Hall     '-P 1'
loop_
    _symmetry_equiv_pos_as_xyz
    'x, y, z'
    '-x, -y, -z'
_cell_length_a     9.199(3)
_cell_length_b     9.304(2)
_cell_length_c     11.327(3)
_cell_angle_alpha     74.98(3)
_cell_angle_beta     85.17(2)
_cell_angle_gamma     75.20(2)
_cell_volume     905.1(5)
_cell_formula_units_Z     1
_cell_measurement_reflns_used     25
_cell_measurement_theta_min     9
_cell_measurement_theta_max     11
_cell_measurement_temperature     293(2)
_exptl_crystal_description     rectangular
_exptl_crystal_colour     colorless
_exptl_crystal_size_max     0.32
_exptl_crystal_size_mid     0.22
_exptl_crystal_size_min     0.15
_exptl_crystal_density_diffrn     1.824
_exptl_crystal_density_meas     ?
_exptl_crystal_density_method     'not measured'
_exptl_crystal_F_000     504
_exptl_absorpt_coefficient_mu     0.352
_exptl_absorpt_correction_type     none
_exptl_absorpt_process_details     ?
_exptl_special_details     ?
_diffrn_ambient_temperature     293(2)
_diffrn_radiation_type     AgK\a
_diffrn_radiation_wavelength     0.56087
_diffrn_radiation_source     'fine-focus sealed tube'
_diffrn_radiation_monochromator     graphite
_diffrn_measurement_device_type     'Enraf--Nonius CAD-4'
_diffrn_measurement_device     '\k-geometry diffractometer'
_diffrn_measurement_method     'non-profiled omega scans'
_diffrn_reflns_number     11291
_diffrn_reflns_av_R_equivalents     0.0198
_diffrn_reflns_av_sigmaI/netI     0.0513
_diffrn_reflns_theta_min     2.05
_diffrn_reflns_theta_max     27.96
_diffrn_reflns_theta_full     27.96
_diffrn_measured_fraction_theta_max     1.000
_diffrn_measured_fraction_theta_full     1.000
_diffrn_reflns_limit_h_min     -15
_diffrn_reflns_limit_h_max     15
_diffrn_reflns_limit_k_min     -15
_diffrn_reflns_limit_k_max     15
_diffrn_reflns_limit_l_min     -18
_diffrn_reflns_limit_l_max     3
_diffrn_standards_number     2
_diffrn_standards_interval_count     ?
_diffrn_standards_interval_time     120
_diffrn_standards_decay_%     1
loop_
    _diffrn_standard_refln_index_h
    _diffrn_standard_refln_index_k
    _diffrn_standard_refln_index_l
    2 5 -3
    1 -4 3
_refine_special_details
;
Refinement of <i>F</i>^2^ against ALL reflections. The weighted <i>R</i>-factor
<i>wR</i> and goodness of fit <i>S</i> are based on <i>F</i>^2^, conventional
<i>R</i>-factors <i>R</i> are based on <i>F</i>, with <i>F</i> set to zero for
negative <i>F</i>^2^. The threshold expression of <i>F</i>^2^ >
\s(<i>F</i>^2^) is used only for calculating <i>R</i>-factors(gt) <i>etc</i>.
and is not relevant to the choice of reflections for refinement.
<i>R</i>-factors based on <i>F</i>^2^ are statistically about twice as large
as those based on <i>F</i>, and <i>R</i>- factors based on ALL data will be
even larger.
;
_reflns_number_total     8865
_reflns_number_gt     5387
_reflns_threshold_expression     I>2sigma(I)
_refine_ls_structure_factor_coef     Fsqd
_refine_ls_matrix_type     full
_refine_ls_R_factor_all     0.1101
_refine_ls_R_factor_gt     0.0557
_refine_ls_wR_factor_gt     0.1330
_refine_ls_wR_factor_ref     0.1546
_refine_ls_goodness_of_fit_ref     1.016
_refine_ls_restrained_S_all     1.016
_refine_ls_number_reflns     8865
_refine_ls_number_parameters     305
_refine_ls_number_restraints     0
_refine_ls_hydrogen_treatment     mixed
_refine_ls_weighting_scheme     calc
_refine_ls_weighting_details
         'calc w=1/[\s^2^(Fo^2^)+(0.0798P)^2^+0.0876P] where P=(Fo^2^+2Fc^2^)/3'
_atom_sites_solution_hydrogens     geom
_atom_sites_solution_primary     direct
_atom_sites_solution_secondary     difmap
_refine_ls_shift/su_max     0.001
_refine_ls_shift/su_mean     0.000
_refine_diff_density_max     0.817
_refine_diff_density_min     -0.654
_refine_ls_extinction_method     none
_refine_ls_extinction_coef     ?
loop_
    _atom_type_symbol
    _atom_type_description
    _atom_type_scat_dispersion_real
    _atom_type_scat_dispersion_imag
    _atom_type_scat_source
    'C' 'C' 0.0015 0.0009
                         'International Tables Vol C Tables 4.2.6.8 and 6.1.1.4'
    'H' 'H' 0.0000 0.0000
                         'International Tables Vol C Tables 4.2.6.8 and 6.1.1.4'
    'N' 'N' 0.0030 0.0019
                         'International Tables Vol C Tables 4.2.6.8 and 6.1.1.4'
    'O' 'O' 0.0056 0.0036
                         'International Tables Vol C Tables 4.2.6.8 and 6.1.1.4'
    'Cl' 'Cl' 0.0998 0.0984
                         'International Tables Vol C Tables 4.2.6.8 and 6.1.1.4'
    'P' 'P' 0.0667 0.0580
                         'International Tables Vol C Tables 4.2.6.8 and 6.1.1.4'
_computing_data_collection     'CAD-4 EXPRESS (Enraf--Nonius, 1994)'
_computing_cell_refinement     'CAD-4 EXPRESS (Enraf--Nonius, 1994)'
_computing_data_reduction     'XCAD4 (Harms & Wocadlo, 1995)'
_computing_structure_solution     'SHELXS97 (Sheldrick, 2008)'
_computing_structure_refinement     'SHELXL97 (Sheldrick, 2008)'
_computing_molecular_graphics     'ORTEP-3 for Windows (Farrugia, 2012)'
_computing_publication_material     'WinGX (Farrugia, 2012)'
loop_
    _atom_site_type_symbol
    _atom_site_label
    _atom_site_fract_x
    _atom_site_fract_y
    _atom_site_fract_z
    _atom_site_U_iso_or_equiv
    _atom_site_thermal_displace_type
    _atom_site_calc_flag
    _atom_site_refinement_flags
    _atom_site_occupancy
    P P1 0.31788(5) 0.39966(6) 0.59770(5) 0.02460(10)
                                                    Uani . . 1.000
    P P2 0.09221(5) 0.22559(6) 0.68658(5) 0.02490(10)
                                                    Uani . . 1.000
    P P3 0.21377(5) 0.64715(6) 0.38126(5) 0.02610(10)
                                                    Uani . . 1.000
    O O1 0.39658(19) 0.4679(2) 0.67218(19) 0.0454(6) Uani . . 1.000
    O O2 0.40900(17) 0.29457(17) 0.52877(14) 0.0335(4) Uani . . 1.000
    O O3 0.20301(19) 0.5379(2) 0.51466(15) 0.0455(5) Uani . . 1.000
    O O4 0.20430(16) 0.32887(17) 0.69374(13) 0.0297(4) Uani . . 1.000
    O O5 0.08853(19) 0.11700(18) 0.80701(15) 0.0375(5) Uani . . 1.000
    O O6 0.12380(17) 0.16793(19) 0.57518(15) 0.0353(4) Uani . . 1.000
    O O7 0.06189(16) 0.64266(17) 0.32794(16) 0.0359(5) Uani . . 1.000
    O O8 0.33616(16) 0.56632(18) 0.30855(14) 0.0333(4) Uani . . 1.000
    O O9 0.21174(18) 0.80107(18) 0.39100(17) 0.0407(5) Uani . . 1.000
    Cl Cl1 0.26706(10) 0.37124(10) -0.05308(6) 0.0606(3) Uani . . 1.000
    N N1 0.0267(2) 0.1302(2) 0.18049(17) 0.0341(5) Uani . . 1.000
    N N2 -0.0748(3) 0.1321(3) 0.3732(2) 0.0430(7) Uani . . 1.000
    C C1 0.0017(3) 0.1920(2) 0.2777(2) 0.0319(5) Uani . . 1.000
    C C2 0.0596(3) 0.3211(3) 0.2711(2) 0.0382(7) Uani . . 1.000
    C C3 0.1390(3) 0.3761(3) 0.1712(2) 0.0396(7) Uani . . 1.000
    C C4 0.1628(3) 0.3061(3) 0.0732(2) 0.0377(6) Uani . . 1.000
    C C5 0.1044(3) 0.1844(3) 0.0791(2) 0.0376(6) Uani . . 1.000
    Cl Cl2 0.71034(11) 0.24071(11) -0.00108(7) 0.0685(3) Uani . . 1.000
    N N3 0.4844(2) 0.2016(2) 0.31254(19) 0.0370(6) Uani . . 1.000
    N N4 0.3444(2) 0.0352(2) 0.4197(2) 0.0387(6) Uani . . 1.000
    C C6 0.4320(2) 0.0752(2) 0.3261(2) 0.0298(5) Uani . . 1.000
    C C7 0.4751(2) -0.0097(2) 0.2364(2) 0.0325(6) Uani . . 1.000
    C C8 0.5622(3) 0.0394(3) 0.1400(2) 0.0373(6) Uani . . 1.000
    C C9 0.6083(3) 0.1751(3) 0.1271(2) 0.0405(7) Uani . . 1.000
    C C10 0.5705(3) 0.2533(3) 0.2150(2) 0.0434(7) Uani . . 1.000
    H H1A 0.483(5) 0.441(5) 0.680(4) 0.113(17) Uiso . . 1.000
    H H1 -0.010(3) 0.041(3) 0.186(3) 0.047(8) Uiso . . 1.000
    H H2 0.041(3) 0.362(3) 0.333(3) 0.053(9) Uiso . . 1.000
    H H2A -0.089(3) 0.046(4) 0.382(3) 0.044(8) Uiso . . 1.000
    H H2B -0.083(4) 0.164(4) 0.433(3) 0.055(9) Uiso . . 1.000
    H H3A 0.174(3) 0.469(4) 0.162(3) 0.055(9) Uiso . . 1.000
    H H5 0.107(3) 0.139(4) 0.021(3) 0.053(9) Uiso . . 1.000
    H H3 0.457(4) 0.247(4) 0.363(3) 0.054(9) Uiso . . 1.000
    H H4A 0.319(3) 0.082(3) 0.471(2) 0.033(7) Uiso . . 1.000
    H H4B 0.312(4) -0.053(5) 0.425(3) 0.075(11) Uiso . . 1.000
    H H7 0.442(3) -0.106(3) 0.249(3) 0.044(8) Uiso . . 1.000
    H H8 0.592(3) -0.006(3) 0.082(2) 0.031(6) Uiso . . 1.000
    H H10 0.607(4) 0.340(4) 0.218(3) 0.058(9) Uiso . . 1.000
loop_
    _atom_site_aniso_label
    _atom_site_aniso_U_11
    _atom_site_aniso_U_22
    _atom_site_aniso_U_33
    _atom_site_aniso_U_12
    _atom_site_aniso_U_13
    _atom_site_aniso_U_23
    P1 0.0202(2) 0.0277(2) 0.0285(2) -0.0090(2) 0.0034(2) -0.0097(2)
    P2 0.0230(2) 0.0271(2) 0.0294(2) -0.0115(2) 0.0022(2) -0.0111(2)
    P3 0.0231(2) 0.0274(2) 0.0304(2) -0.0090(2) -0.0001(2) -0.0093(2)
    O1 0.0284(7) 0.0669(11) 0.0609(12) -0.0270(8) 0.0119(7) -0.0393(10)
    O2 0.0306(7) 0.0335(7) 0.0360(8) -0.0039(6) 0.0058(6) -0.0135(6)
    O3 0.0387(8) 0.0452(9) 0.0345(8) 0.0062(7) 0.0107(7) 0.0020(7)
    O4 0.0297(6) 0.0388(7) 0.0294(7) -0.0210(6) 0.0047(5) -0.0129(6)
    O5 0.0454(9) 0.0366(8) 0.0343(8) -0.0224(7) -0.0015(7) -0.0028(6)
    O6 0.0351(7) 0.0438(8) 0.0376(8) -0.0184(6) 0.0078(6) -0.0226(7)
    O7 0.0243(6) 0.0320(7) 0.0589(10) -0.0077(5) -0.0042(6) -0.0224(7)
    O8 0.0254(6) 0.0452(8) 0.0339(8) -0.0124(6) 0.0046(5) -0.0158(7)
    O9 0.0367(8) 0.0351(8) 0.0601(11) -0.0175(6) -0.0027(7) -0.0196(7)
    Cl1 0.0841(5) 0.0739(5) 0.0387(3) -0.0499(4) 0.0169(3) -0.0155(3)
    N1 0.0451(10) 0.0335(8) 0.0322(9) -0.0198(8) 0.0038(7) -0.0142(7)
    N2 0.0648(14) 0.0380(10) 0.0362(10) -0.0264(10) 0.0150(9) -0.0182(9)
    C1 0.0409(10) 0.0271(8) 0.0313(10) -0.0126(8) 0.0012(8) -0.0100(7)
    C2 0.0574(14) 0.0313(10) 0.0330(11) -0.0199(10) 0.0031(10) -0.0127(8)
    C3 0.0558(14) 0.0339(10) 0.0365(11) -0.0217(10) 0.0022(10) -0.0120(9)
    C4 0.0482(12) 0.0406(11) 0.0300(10) -0.0220(10) 0.0017(9) -0.0086(9)
    C5 0.0477(12) 0.0426(11) 0.0323(10) -0.0222(10) 0.0044(9) -0.0169(9)
    Cl2 0.0848(6) 0.0781(5) 0.0483(4) -0.0413(5) 0.0239(4) -0.0125(4)
    N3 0.0453(10) 0.0351(9) 0.0389(10) -0.0173(8) 0.0078(8) -0.0190(8)
    N4 0.0389(10) 0.0384(10) 0.0450(11) -0.0143(8) 0.0103(8) -0.0197(9)
    C6 0.0299(9) 0.0282(8) 0.0343(10) -0.0084(7) -0.0007(7) -0.0114(7)
    C7 0.0354(10) 0.0296(9) 0.0368(10) -0.0082(8) -0.0022(8) -0.0147(8)
    C8 0.0414(11) 0.0421(11) 0.0333(11) -0.0111(9) 0.0019(9) -0.0177(9)
    C9 0.0447(12) 0.0461(12) 0.0333(11) -0.0171(10) 0.0064(9) -0.0107(10)
    C10 0.0554(14) 0.0379(11) 0.0444(13) -0.0242(10) 0.0065(11) -0.0127(10)
_geom_special_details
;
All e.s.d.'s (except the e.s.d. in the dihedral angle between two l.s. planes)
are estimated using the full covariance matrix. The cell e.s.d.'s are taken
into account individually in the estimation of e.s.d.'s in distances, angles
and torsion angles; correlations between e.s.d.'s in cell parameters are only
used when they are defined by crystal symmetry. An approximate (isotropic)
treatment of cell e.s.d.'s is used for estimating e.s.d.'s involving l.s.
planes.
;
loop_
    _geom_bond_atom_site_label_1
    _geom_bond_atom_site_label_2
    _geom_bond_site_symmetry_1
    _geom_bond_site_symmetry_2
    _geom_bond_distance
    _geom_bond_publ_flag
    Cl1 C4 . . 1.718(3) no
    Cl2 C9 . . 1.722(3) no
    P1 O2 . . 1.4612(17) no
    P1 O1 . . 1.501(2) no
    P1 O3 . . 1.5816(19) no
    P1 O4 . . 1.5804(17) no
    P2 O4 . . 1.5981(17) no
    P2 O7 . 2_566 1.6082(17) no
    P2 O5 . . 1.4758(18) no
    P2 O6 . . 1.4744(18) no
    P3 O3 . . 1.5989(18) no
    P3 O9 . . 1.4599(18) no
    P3 O7 . . 1.5823(17) no
    P3 O8 . . 1.4979(17) no
    O1 H1A . . 0.78(5) no
    N1 C5 . . 1.353(3) no
    N1 C1 . . 1.347(3) no
    N2 C1 . . 1.317(3) no
    N1 H1 . . 0.96(3) no
    N2 H2A . . 0.82(4) no
    N2 H2B . . 0.80(3) no
    N3 C6 . . 1.350(3) no
    N3 C10 . . 1.361(3) no
    N4 C6 . . 1.310(3) no
    N3 H3 . . 0.78(4) no
    N4 H4B . . 0.93(4) no
    N4 H4A . . 0.80(3) no
    C1 C2 . . 1.416(4) no
    C2 C3 . . 1.352(3) no
    C3 C4 . . 1.402(3) no
    C4 C5 . . 1.357(4) no
    C2 H2 . . 0.87(3) no
    C3 H3A . . 0.98(4) no
    C5 H5 . . 0.87(3) no
    C6 C7 . . 1.415(3) no
    C7 C8 . . 1.351(3) no
    C8 C9 . . 1.401(4) no
    C9 C10 . . 1.353(4) no
    C7 H7 . . 0.99(3) no
    C8 H8 . . 0.86(2) no
    C10 H10 . . 0.96(4) no
loop_
    _geom_angle_atom_site_label_1
    _geom_angle_atom_site_label_2
    _geom_angle_atom_site_label_3
    _geom_angle_site_symmetry_1
    _geom_angle_site_symmetry_2
    _geom_angle_site_symmetry_3
    _geom_angle
    _geom_angle_publ_flag
    O1 P1 O2 . . . 118.53(10) no
    O1 P1 O3 . . . 106.68(11) no
    O1 P1 O4 . . . 102.68(10) no
    O2 P1 O3 . . . 112.61(10) no
    O2 P1 O4 . . . 114.52(10) no
    O3 P1 O4 . . . 99.74(9) no
    O4 P2 O5 . . . 108.10(10) no
    O4 P2 O6 . . . 110.40(9) no
    O4 P2 O7 . . 2_566 98.08(9) no
    O5 P2 O6 . . . 119.81(10) no
    O5 P2 O7 . . 2_566 108.31(10) no
    O6 P2 O7 . . 2_566 109.93(10) no
    O3 P3 O7 . . . 99.05(10) no
    O3 P3 O8 . . . 109.32(10) no
    O3 P3 O9 . . . 109.78(11) no
    O7 P3 O8 . . . 105.20(10) no
    O7 P3 O9 . . . 111.56(10) no
    O8 P3 O9 . . . 119.86(10) no
    P1 O3 P3 . . . 134.02(13) no
    P1 O4 P2 . . . 132.54(10) no
    P2 O7 P3 2_566 . . 126.34(11) no
    P1 O1 H1A . . . 121(3) no
    C1 N1 C5 . . . 123.4(2) no
    C5 N1 H1 . . . 119.3(19) no
    C1 N1 H1 . . . 117.3(19) no
    C1 N2 H2A . . . 121(2) no
    H2A N2 H2B . . . 117(3) no
    C1 N2 H2B . . . 119(3) no
    C6 N3 C10 . . . 123.1(2) no
    C6 N3 H3 . . . 115(3) no
    C10 N3 H3 . . . 122(3) no
    H4A N4 H4B . . . 120(3) no
    C6 N4 H4A . . . 123.5(19) no
    C6 N4 H4B . . . 117(2) no
    N1 C1 N2 . . . 119.7(2) no
    N2 C1 C2 . . . 123.0(2) no
    N1 C1 C2 . . . 117.3(2) no
    C1 C2 C3 . . . 120.3(2) no
    C2 C3 C4 . . . 119.9(3) no
    C3 C4 C5 . . . 119.5(2) no
    Cl1 C4 C3 . . . 120.7(2) no
    Cl1 C4 C5 . . . 119.78(19) no
    N1 C5 C4 . . . 119.6(2) no
    C1 C2 H2 . . . 117.0(19) no
    C3 C2 H2 . . . 123(2) no
    C2 C3 H3A . . . 121.8(19) no
    C4 C3 H3A . . . 118.2(19) no
    C4 C5 H5 . . . 126(2) no
    N1 C5 H5 . . . 114(2) no
    N3 C6 C7 . . . 117.59(19) no
    N3 C6 N4 . . . 120.0(2) no
    N4 C6 C7 . . . 122.37(18) no
    C6 C7 C8 . . . 119.8(2) no
    C7 C8 C9 . . . 120.5(2) no
    C8 C9 C10 . . . 119.4(2) no
    Cl2 C9 C8 . . . 119.51(19) no
    Cl2 C9 C10 . . . 121.1(2) no
    N3 C10 C9 . . . 119.5(2) no
    C6 C7 H7 . . . 117.6(18) no
    C8 C7 H7 . . . 122.6(18) no
    C7 C8 H8 . . . 124.7(18) no
    C9 C8 H8 . . . 114.7(18) no
    N3 C10 H10 . . . 116(2) no
    C9 C10 H10 . . . 125(2) no
loop_
    _geom_torsion_atom_site_label_1
    _geom_torsion_atom_site_label_2
    _geom_torsion_atom_site_label_3
    _geom_torsion_atom_site_label_4
    _geom_torsion_site_symmetry_1
    _geom_torsion_site_symmetry_2
    _geom_torsion_site_symmetry_3
    _geom_torsion_site_symmetry_4
    _geom_torsion
    _geom_torsion_publ_flag
    O1 P1 O3 P3 . . . . 89.53(18) no
    O2 P1 O3 P3 . . . . -42.1(2) no
    O4 P1 O3 P3 . . . . -163.97(16) no
    O1 P1 O4 P2 . . . . -174.03(14) no
    O2 P1 O4 P2 . . . . -44.19(17) no
    O3 P1 O4 P2 . . . . 76.27(15) no
    O5 P2 O4 P1 . . . . 144.47(14) no
    O6 P2 O4 P1 . . . . 11.66(17) no
    O7 P2 O4 P1 2_566 . . . -103.18(15) no
    O4 P2 O7 P3 . . 2_566 2_566 159.29(13) no
    O5 P2 O7 P3 . . 2_566 2_566 -88.53(15) no
    O6 P2 O7 P3 . . 2_566 2_566 44.08(16) no
    O7 P3 O3 P1 . . . . 134.37(16) no
    O8 P3 O3 P1 . . . . 24.7(2) no
    O9 P3 O3 P1 . . . . -108.72(17) no
    O3 P3 O7 P2 . . . 2_566 102.22(14) no
    O8 P3 O7 P2 . . . 2_566 -144.80(13) no
    O9 P3 O7 P2 . . . 2_566 -13.34(18) no
    C5 N1 C1 N2 . . . . -179.8(3) no
    C5 N1 C1 C2 . . . . 0.6(4) no
    C1 N1 C5 C4 . . . . 0.8(4) no
    C10 N3 C6 N4 . . . . -177.2(2) no
    C10 N3 C6 C7 . . . . 2.8(3) no
    C6 N3 C10 C9 . . . . -0.8(4) no
    N1 C1 C2 C3 . . . . -1.3(4) no
    N2 C1 C2 C3 . . . . 179.1(3) no
    C1 C2 C3 C4 . . . . 0.7(4) no
    C2 C3 C4 Cl1 . . . . -178.5(2) no
    C2 C3 C4 C5 . . . . 0.7(4) no
    Cl1 C4 C5 N1 . . . . 177.8(2) no
    C3 C4 C5 N1 . . . . -1.4(4) no
    N3 C6 C7 C8 . . . . -1.8(3) no
    N4 C6 C7 C8 . . . . 178.1(2) no
    C6 C7 C8 C9 . . . . -1.0(4) no
    C7 C8 C9 Cl2 . . . . -176.3(2) no
    C7 C8 C9 C10 . . . . 3.0(4) no
    Cl2 C9 C10 N3 . . . . 177.2(2) no
    C8 C9 C10 N3 . . . . -2.1(4) no
loop_
    _geom_hbond_atom_site_label_D
    _geom_hbond_atom_site_label_H
    _geom_hbond_atom_site_label_A
    _geom_hbond_site_symmetry_A
    _geom_hbond_distance_DH
    _geom_hbond_distance_HA
    _geom_hbond_distance_DA
    _geom_hbond_angle_DHA
    _geom_hbond_publ_flag
    N1 H1 O5 2_556 0.96(3) 1.78(3) 2.736(3) 177(3) yes
    O1 H1A O8 2_666 0.78(5) 1.66(5) 2.418(3) 165(5) yes
    N2 H2A O6 2_556 0.82(4) 2.02(4) 2.844(3) 173(3) yes
    N2 H2B O9 2_566 0.80(3) 2.29(3) 3.000(3) 149(4) yes
    N3 H3 O2 . 0.78(4) 2.03(3) 2.781(3) 161(3) yes
    N4 H4A O2 . 0.80(3) 2.57(3) 3.179(3) 134(2) yes
    N4 H4A O6 . 0.80(3) 2.16(3) 2.827(3) 142(3) yes
    N4 H4B O9 1_545 0.93(4) 1.95(4) 2.852(3) 162(3) yes
    C5 H5 O5 1_554 0.87(3) 2.51(3) 3.322(3) 157(3) yes
    C10 H10 O1 2_666 0.96(4) 2.42(4) 3.262(3) 146(3) yes
_iucr_refine_instructions_details
;
TITL cad4 in P -1
CELL  0.56087   9.1993   9.3042  11.3273   74.979   85.172   75.203
ZERR     1.00   0.0030   0.0020   0.0030    0.030    0.020    0.020
LATT   1
SFAC  C    H    N    O    CL   P
UNIT  20   26   8    18   4    6
MERG   2
FMAP   2
PLAN   20
ACTA
HTAB    2.00000
BOND
BOND   $H
L.S.   4
WGHT    0.079800    0.087600
FVAR       0.74520
P2    6    0.907795    0.774413    0.313420    11.00000    0.02302    0.02714 =
         0.02936   -0.01105    0.00222   -0.01148
P1    6    0.682119    0.600340    0.402297    11.00000    0.02023    0.02769 =
         0.02847   -0.00965    0.00344   -0.00900
P3    6    1.213765    0.647153    0.381261    11.00000    0.02312    0.02741 =
         0.03040   -0.00925   -0.00006   -0.00895
CL2   5    0.289662    0.759289    0.001080    11.00000    0.08481    0.07806 =
         0.04827   -0.01245    0.02390   -0.04134
CL1   5    0.732942    0.628764    0.053082    11.00000    0.08412    0.07393 =
         0.03874   -0.01551    0.01693   -0.04985
O8    4    1.336157    0.566321    0.308548    11.00000    0.02537    0.04524 =
         0.03390   -0.01576    0.00462   -0.01238
O4    4    0.795696    0.671130    0.306264    11.00000    0.02965    0.03876 =
         0.02937   -0.01293    0.00467   -0.02097
O7    4    1.061891    0.642662    0.327943    11.00000    0.02431    0.03200 =
         0.05893   -0.02243   -0.00421   -0.00770
O2    4    0.591003    0.705433    0.471231    11.00000    0.03058    0.03349 =
         0.03600   -0.01350    0.00581   -0.00387
O1    4    0.603416    0.532067    0.327821    11.00000    0.02838    0.06688 =
         0.06086   -0.03932    0.01194   -0.02695
O6    4    0.876195    0.832066    0.424816    11.00000    0.03509    0.04382 =
         0.03761   -0.02264    0.00782   -0.01842
O5    4    0.911465    0.883002    0.192993    11.00000    0.04536    0.03659 =
         0.03432   -0.00277   -0.00154   -0.02240
O9    4    1.211742    0.801073    0.390995    11.00000    0.03671    0.03513 =
         0.06010   -0.01959   -0.00267   -0.01751
O3    4    0.796988    0.462137    0.485337    11.00000    0.03870    0.04517 =
         0.03451    0.00203    0.01070    0.00619
N1    3    0.973306    0.869764   -0.180494    11.00000    0.04505    0.03348 =
         0.03220   -0.01416    0.00375   -0.01982
N3    3    0.515571    0.798370   -0.312542    11.00000    0.04533    0.03512 =
         0.03894   -0.01902    0.00776   -0.01727
N2    3    1.074820    0.867878   -0.373152    11.00000    0.06477    0.03804 =
         0.03620   -0.01820    0.01496   -0.02641
C6    1    0.568047    0.924803   -0.326109    11.00000    0.02985    0.02823 =
         0.03428   -0.01136   -0.00067   -0.00839
C7    1    0.524876    1.009711   -0.236440    11.00000    0.03539    0.02956 =
         0.03675   -0.01471   -0.00220   -0.00817
C1    1    0.998276    0.808009   -0.277705    11.00000    0.04090    0.02710 =
         0.03134   -0.00995    0.00123   -0.01264
C4    1    0.837253    0.693902   -0.073161    11.00000    0.04824    0.04056 =
         0.02996   -0.00861    0.00169   -0.02195
N4    3    0.655626    0.964803   -0.419710    11.00000    0.03886    0.03844 =
         0.04498   -0.01970    0.01027   -0.01433
C8    1    0.437828    0.960653   -0.139998    11.00000    0.04137    0.04208 =
         0.03334   -0.01769    0.00193   -0.01112
C9    1    0.391657    0.824885   -0.127143    11.00000    0.04470    0.04612 =
         0.03326   -0.01072    0.00641   -0.01705
C5    1    0.895605    0.815601   -0.079128    11.00000    0.04773    0.04258 =
         0.03230   -0.01694    0.00439   -0.02216
C2    1    0.940417    0.678951   -0.271077    11.00000    0.05740    0.03129 =
         0.03300   -0.01269    0.00311   -0.01988
C3    1    0.861048    0.623914   -0.171193    11.00000    0.05580    0.03390 =
         0.03649   -0.01198    0.00224   -0.02173
C10   1    0.429463    0.746710   -0.215017    11.00000    0.05544    0.03794 =
         0.04436   -0.01273    0.00649   -0.02423
H5    2    0.893385    0.860930   -0.020788    11.00000    0.05255
H3A   2    0.826072    0.531352   -0.162234    11.00000    0.05456
H2    2    0.959413    0.638277   -0.332490    11.00000    0.05343
H2B   2    1.082694    0.836176   -0.433078    11.00000    0.05542
H1    2    1.010423    0.959271   -0.186334    11.00000    0.04725
H2A   2    1.089402    0.954228   -0.382094    11.00000    0.04388
H3    2    0.543551    0.752978   -0.362939    11.00000    0.05439
H4A   2    0.680576    0.918132   -0.470720    11.00000    0.03253
H7    2    0.558221    1.106001   -0.248817    11.00000    0.04351
H8    2    0.408404    1.006423   -0.081547    11.00000    0.03142
H4B   2    0.687622    1.053405   -0.424924    11.00000    0.07543
H10   2    0.393286    0.660461   -0.218027    11.00000    0.05758
H1A   2    0.516715    0.559037    0.320207    11.00000    0.11315
HKLF 4
REM  cad4 in P -1
REM R1 =  0.0557 for   5387 Fo > 4sig(Fo)  and  0.1101 for all   8865 data
REM    305 parameters refined using      0 restraints
END
WGHT      0.0802      0.0875
REM Highest difference peak  0.817,  deepest hole -0.654,  1-sigma level  0.098
Q1    1   0.3599  0.6998  0.0329  11.00000  0.05    0.82
Q2    1   0.8914  0.8507  0.2539  11.00000  0.05    0.76
Q3    1   0.7429  0.4273  0.4834  11.00000  0.05    0.72
Q4    1   0.6495  0.6397  0.4518  11.00000  0.05    0.67
Q5    1   1.2139  0.6169  0.4544  11.00000  0.05    0.65
Q6    1   0.8949  0.7991  0.3784  11.00000  0.05    0.63
Q7    1   0.4206  0.7811 -0.1653  11.00000  0.05    0.58
Q8    1   0.7352  0.5381  0.4499  11.00000  0.05    0.57
Q9    1   0.5365  0.9754 -0.2892  11.00000  0.05    0.54
Q10   1   1.2804  0.5812  0.3607  11.00000  0.05    0.53
Q11   1   0.8015  0.5682  0.0679  11.00000  0.05    0.52
Q12   1   1.2671  0.6424  0.3253  11.00000  0.05    0.52
Q13   1   0.7213  0.6608 -0.0026  11.00000  0.05    0.52
Q14   1   0.8422  0.6557 -0.1252  11.00000  0.05    0.50
Q15   1   1.2152  0.7243  0.3920  11.00000  0.05    0.47
Q16   1   0.2911  0.7348 -0.0520  11.00000  0.05    0.47
Q17   1   0.7988  0.4842  0.5040  11.00000  0.05    0.47
Q18   1   0.9824  0.8271 -0.2250  11.00000  0.05    0.46
Q19   1   0.7568  0.6392 -0.0146  11.00000  0.05    0.46
Q20   1   0.8424  0.6166  0.3484  11.00000  0.05    0.44
;
