# Supplementary material for: Tetra­kis(2-amino-5-chloro­pyridinium) di­hydrogen cyclo­hexa­phosphate
Source: Acta Crystallogr Sect E Struct Rep Online. 2014 Feb 22;70(Pt 3):o342–3. doi: 10.1107/S1600536814003584 (PMC3998406; doi:10.1107/S1600536814003584)
Supplement: Supplementary file 2 [file e-70-0o342-Isup2.hkl]

#
# h,k,l, Fc-squared, Fo-squared, sigma(Fo-squared) and status flag
#
data_I
_shelx_title ' cad4 in P -1'
_shelx_refln_list_code          4
_shelx_F_calc_maximum      158.73
_exptl_crystal_F_000       504.00
_reflns_d_resolution_high  0.5981
 
loop_
 _symmetry_equiv_pos_as_xyz
 'x, y, z'
 '-x, -y, -z'
 
_cell_length_a     9.1993
_cell_length_b     9.3042
_cell_length_c    11.3273
_cell_angle_alpha  74.979
_cell_angle_beta   85.172
_cell_angle_gamma  75.203
 
_shelx_F_squared_multiplier     1.000
 
loop_
 _refln_index_h
 _refln_index_k
 _refln_index_l
 _refln_F_squared_calc
 _refln_F_squared_meas
 _refln_F_squared_sigma
 _refln_observed_status
   2   0   0      499.59      612.51      6.04 o
   3   0   0       65.79       69.71      1.91 o
   4   0   0       41.60       50.48      2.08 o
   5   0   0      184.13      178.99      3.52 o
   6   0   0      439.60      484.15      8.36 o
   7   0   0      305.13      277.78      5.46 o
   8   0   0      405.51      412.02      7.10 o
   9   0   0      339.99      331.43      7.23 o
  10   0   0      385.41      370.50      8.29 o
  11   0   0       38.57       34.17      4.61 o
  12   0   0        3.98       -6.57      6.64 o
  13   0   0        5.82        6.09      5.56 o
  14   0   0        0.58        0.15     15.10 o
 -14   1   0       13.86        3.60      8.33 o
 -13   1   0       51.95       50.59      7.47 o
 -12   1   0       19.13       11.28      5.61 o
 -11   1   0       89.05       82.88      5.98 o
 -10   1   0       38.64       33.37      5.72 o
  -9   1   0       18.89       10.77      5.28 o
  -8   1   0      105.23      108.22      4.74 o
  -7   1   0        0.23        0.28      6.08 o
  -6   1   0     1067.32     1074.24     20.62 o
  -5   1   0      607.97      668.03      6.44 o
  -4   1   0      108.88      106.04      2.75 o
  -3   1   0     1697.44     1781.28     19.61 o
  -2   1   0    16589.29    19489.46    295.97 o
  -1   1   0      798.46      889.43      5.41 o
   1   1   0      480.94      545.15      4.88 o
   2   1   0     2188.24     2424.44      9.83 o
   3   1   0     4849.24     5826.74     58.15 o
   4   1   0      918.84      925.19      6.80 o
   5   1   0       34.85       36.91      2.50 o
   6   1   0      320.69      344.63      6.01 o
   7   1   0      349.94      351.86      5.94 o
   8   1   0      170.58      170.03      4.92 o
   9   1   0        9.00        4.50      4.04 o
  10   1   0       13.54       11.57      4.77 o
  11   1   0      162.89      137.79      6.38 o
  12   1   0        3.54        1.09      5.78 o
  13   1   0      205.93      187.19      8.01 o
  14   1   0        2.11        1.05      7.67 o
  15   1   0        6.69       12.17      7.09 o
 -14   2   0        5.39       -5.65      8.12 o
 -13   2   0       28.93       18.06      5.73 o
 -12   2   0       15.38       14.66      7.06 o
 -11   2   0        5.64        4.14     10.03 o
 -10   2   0       72.22       65.35      5.09 o
  -9   2   0        8.06       10.18      4.34 o
  -8   2   0      381.11      417.70      7.48 o
  -7   2   0       11.37       13.48      2.81 o
  -6   2   0     1158.10     1142.36     26.93 o
  -5   2   0      265.96      305.80      4.83 o
  -4   2   0       20.58       12.21      1.98 o
  -3   2   0     1757.87     1855.55     12.46 o
  -2   2   0     1699.04     1687.63     10.47 o
  -1   2   0     5991.94     6327.04     81.58 o
   0   2   0     4898.16     5343.66     14.52 o
   1   2   0      805.78      851.69     16.67 o
   2   2   0     1981.48     2274.27     44.10 o
   3   2   0      293.02      370.51      6.06 o
   4   2   0      100.05      171.64      2.99 o
   5   2   0      153.79      122.86      3.10 o
   6   2   0      101.12      113.52      3.38 o
   7   2   0       27.03       28.80      2.83 o
   8   2   0      422.19      407.77      6.85 o
   9   2   0        5.95        4.95      4.45 o
  10   2   0      267.33      237.29      6.82 o
  11   2   0       76.32       74.77      5.09 o
  12   2   0       39.30       43.78     10.83 o
  13   2   0       17.39       10.64     11.88 o
  14   2   0        5.65        6.03      7.91 o
  15   2   0        9.89       12.87      6.65 o
 -13   3   0        0.51       -7.58      7.58 o
 -12   3   0       32.56       37.25      5.63 o
 -11   3   0       48.08       53.77      5.58 o
 -10   3   0        3.44        2.02      4.72 o
  -9   3   0        4.90        6.97      4.24 o
  -8   3   0        1.01        3.76      4.07 o
  -7   3   0       29.46       32.63      5.71 o
  -6   3   0      127.49      124.56      4.24 o
  -5   3   0       38.35       39.48      2.77 o
  -4   3   0     1056.43      991.14      8.01 o
  -3   3   0      786.04      825.53     12.95 o
  -2   3   0     5083.44     4987.76    142.77 o
  -1   3   0        4.73        0.88      2.09 o
   0   3   0      121.81      129.31      2.53 o
   1   3   0     4307.44     4564.52    104.15 o
   2   3   0       52.76       50.51      2.89 o
   3   3   0     1229.83     1296.05     18.12 o
   4   3   0       54.94       63.71      2.31 o
   5   3   0      233.65      267.22      5.45 o
   6   3   0      640.22      675.35     10.17 o
   7   3   0      188.99      200.23      4.55 o
   8   3   0     1608.66     1608.33     12.60 o
   9   3   0        1.32        8.15      3.51 o
  10   3   0      300.14      311.26      7.36 o
  11   3   0       69.81       71.38      5.64 o
  12   3   0        0.00       -1.93      8.90 o
  13   3   0        0.00        1.55      5.36 o
  14   3   0       21.52       29.30      5.31 o
  15   3   0       52.14       52.39      6.46 o
 -13   4   0        7.37       -3.60     11.52 o
 -12   4   0       27.03       29.77      5.88 o
 -11   4   0       24.71       23.44      6.35 o
 -10   4   0        0.33        3.56     10.99 o
  -9   4   0        6.23        2.70      5.63 o
  -8   4   0      162.27      182.66      9.71 o
  -7   4   0       52.90       55.79      3.90 o
  -6   4   0       52.84       46.42      3.45 o
  -5   4   0       15.87       15.94      2.69 o
  -4   4   0      516.74      495.49      6.35 o
  -3   4   0      449.32      445.53      7.43 o
  -2   4   0        4.29        2.02      2.53 o
  -1   4   0      651.15      624.78      7.22 o
   0   4   0      698.40      725.58      5.64 o
   1   4   0     4138.08     4636.87     19.20 o
   2   4   0     1621.43     1697.93     11.94 o
   3   4   0      124.07      119.87      2.78 o
   4   4   0       16.06       30.77      2.15 o
   5   4   0       32.35       33.55      2.54 o
   6   4   0      563.53      546.22      6.58 o
   7   4   0        0.65        1.98      7.30 o
   8   4   0       14.22       22.44      3.51 o
   9   4   0       61.09       62.55      4.21 o
  10   4   0       55.93       53.69      7.27 o
  11   4   0      364.87      346.95     11.74 o
  12   4   0        2.25        6.36      5.02 o
  13   4   0        5.85       -3.86      7.90 o
  14   4   0        6.31       15.22      5.80 o
  15   4   0       22.30        1.59      8.66 o
 -12   5   0        0.06      -10.48     17.85 o
 -11   5   0        0.34       11.01      5.04 o
 -10   5   0        7.66        5.79      5.27 o
  -9   5   0        4.41        4.88      4.68 o
  -8   5   0       64.17       81.99     14.59 o
  -7   5   0      102.91       84.84      4.85 o
  -6   5   0      455.54      463.49     15.87 o
  -5   5   0      344.57      368.17      7.72 o
  -4   5   0        2.06       -0.74      3.79 o
  -3   5   0      495.56      482.89      9.41 o
  -2   5   0       63.41       55.07      3.84 o
  -1   5   0      273.10      299.53      4.56 o
   0   5   0     1591.48     1566.35     11.36 o
   1   5   0      126.80      130.44      3.41 o
   2   5   0      551.21      523.22     10.78 o
   3   5   0      179.49      196.20     12.61 o
   4   5   0      388.77      411.42     13.29 o
   5   5   0     1423.32     1628.40     44.32 o
   6   5   0      307.08      376.01      7.18 o
   7   5   0       73.66       78.43      8.51 o
   8   5   0      515.92      543.29     11.97 o
   9   5   0      618.31      622.88      9.07 o
  10   5   0       67.42       55.63      8.81 o
  11   5   0        5.06       10.50      4.33 o
  12   5   0       81.56       78.87      5.84 o
  13   5   0        8.88       18.90      8.33 o
  14   5   0       43.96       43.61      5.79 o
  15   5   0        8.64        2.42      8.92 o
 -12   6   0        6.72        3.40      8.36 o
 -11   6   0        3.10       12.03      4.96 o
 -10   6   0        0.00        1.17     13.12 o
  -9   6   0       13.30        9.85      5.25 o
  -8   6   0        0.01       -3.32      5.88 o
  -7   6   0       36.83       37.20      6.01 o
  -6   6   0      192.38      175.20      5.81 o
  -5   6   0       72.78       66.87      6.72 o
  -4   6   0      695.53      680.18      8.66 o
  -3   6   0      426.74      373.63      6.27 o
  -2   6   0        4.90        2.25      3.59 o
  -1   6   0      446.49      430.50      6.16 o
   0   6   0       85.66       81.52      3.13 o
   1   6   0      156.46      152.38      3.78 o
   2   6   0       56.70       72.45      5.56 o
   3   6   0      593.54      581.92     21.18 o
   4   6   0      463.23      487.67     21.44 o
   5   6   0     2049.76     2082.43     50.05 o
   6   6   0      658.80      705.29      9.40 o
   7   6   0      244.86      290.62     10.03 o
   8   6   0      522.19      520.65      8.10 o
   9   6   0       39.36       32.51      4.07 o
  10   6   0       19.56       23.81      3.90 o
  11   6   0       15.36       15.83      4.10 o
  12   6   0      290.94      273.79      8.61 o
  13   6   0       97.70       93.29      6.81 o
  14   6   0       11.44        9.24      8.24 o
  15   6   0       43.36       41.46      6.43 o
 -11   7   0        6.16        3.89     14.21 o
 -10   7   0       24.20       28.34      5.72 o
  -9   7   0        1.17       -3.14     13.63 o
  -8   7   0       37.34       37.56      5.20 o
  -7   7   0       12.65       14.67      5.75 o
  -6   7   0      106.75       98.97      5.58 o
  -5   7   0        6.85        4.33      4.78 o
  -4   7   0      145.10      134.31      4.91 o
  -3   7   0      207.02      173.46      5.33 o
  -2   7   0       74.11       78.99      3.81 o
  -1   7   0      436.15      379.65      6.29 o
   0   7   0      504.40      482.03     14.11 o
   1   7   0       11.72       12.22      2.31 o
   2   7   0      246.29      226.97      7.02 o
   3   7   0       62.92       61.85      3.28 o
   4   7   0       71.31       55.33      4.29 o
   5   7   0        6.11        0.33      4.09 o
   6   7   0      309.34      317.42      6.21 o
   7   7   0      171.07      180.77      5.48 o
   8   7   0      129.16      125.27      5.20 o
   9   7   0       81.26       79.84      5.25 o
  10   7   0       22.02       26.45      4.34 o
  11   7   0       51.28       46.19      4.88 o
  12   7   0        5.73        3.89     12.35 o
  13   7   0       19.12       17.29      7.82 o
  14   7   0        1.92       -0.68      7.69 o
 -10   8   0       24.50       24.22      5.95 o
  -9   8   0        3.94       -7.09      7.09 o
  -8   8   0        4.27        5.25      6.89 o
  -7   8   0       15.99       18.02      4.83 o
  -6   8   0       10.78       12.15      4.13 o
  -5   8   0      136.87      128.30      5.88 o
  -4   8   0        4.78        4.68      4.06 o
  -3   8   0      179.37      175.30      5.56 o
  -2   8   0       76.49       67.46      4.28 o
  -1   8   0      388.23      346.52      6.71 o
   0   8   0       74.76       68.86      4.15 o
   1   8   0       80.91       71.63      3.91 o
   2   8   0        0.03       -1.86      6.28 o
   3   8   0      943.93      860.20      9.40 o
   4   8   0       75.36       82.56      4.00 o
   5   8   0      106.35      100.86      4.36 o
   6   8   0      359.90      354.51      7.27 o
   7   8   0      133.15      151.36      5.45 o
   8   8   0        8.14       13.93      4.15 o
   9   8   0       29.28       30.77      8.73 o
  10   8   0      221.60      225.39      7.19 o
  11   8   0        0.53        2.51      6.45 o
  12   8   0       60.27       43.16      5.68 o
  13   8   0       72.62       64.34     21.14 o
  14   8   0        6.25       18.96      5.43 o
  -9   9   0       14.25       23.04      9.03 o
  -8   9   0        4.84        5.79      6.89 o
  -7   9   0      117.28      126.07      7.17 o
  -6   9   0       30.56       36.96      5.49 o
  -5   9   0       27.84       31.54      4.98 o
  -4   9   0       54.89       59.96      4.79 o
  -3   9   0       59.86       64.32      8.40 o
  -2   9   0       10.22        7.34      6.17 o
  -1   9   0        0.44        0.24      4.47 o
   0   9   0       65.34       61.56      3.96 o
   1   9   0      640.03      572.40      8.62 o
   2   9   0       32.58       24.78      3.89 o
   3   9   0       42.42       51.32      3.79 o
   4   9   0        0.99       -0.96      4.49 o
   5   9   0       42.72       36.93      4.79 o
   6   9   0      115.97      110.67      5.02 o
   7   9   0       91.52       86.03      5.05 o
   8   9   0       93.47       99.37      5.46 o
   9   9   0       97.93      105.22      5.74 o
  10   9   0      166.17      171.65      7.45 o
  11   9   0       83.48       87.56      6.40 o
  12   9   0       30.50       28.63      5.72 o
  13   9   0       12.97       11.89      5.47 o
  14   9   0       15.34       19.20      8.22 o
  -8  10   0        5.84       12.14      7.02 o
  -7  10   0        7.77       12.09      8.49 o
  -6  10   0       59.56       71.85      5.99 o
  -5  10   0       15.38        8.69      4.94 o
  -4  10   0        4.32        3.34      4.27 o
  -3  10   0       43.64       42.74      4.77 o
  -2  10   0      133.14      135.09      6.00 o
  -1  10   0        4.56        5.98      3.67 o
   0  10   0        0.19       -1.14      5.30 o
   1  10   0       30.72       22.44      4.01 o
   2  10   0       27.82       27.14      6.84 o
   3  10   0        8.16        0.70      5.08 o
   4  10   0       54.08       54.16      4.97 o
   5  10   0       89.27       87.47      8.63 o
   6  10   0        4.50       -1.85      4.41 o
   7  10   0        4.53        8.20      4.52 o
   8  10   0      153.57      159.05      6.70 o
   9  10   0       67.05       69.63      5.50 o
  10  10   0       18.07       14.67      6.86 o
  11  10   0       20.25       14.74     10.23 o
  12  10   0       17.98       24.04      5.95 o
  13  10   0        2.72        4.18      7.03 o
  -7  11   0        0.05        8.11      7.07 o
  -6  11   0        0.48       -7.63     18.78 o
  -5  11   0       28.13       36.55      5.39 o
  -4  11   0       47.36       46.59      5.61 o
  -3  11   0       24.34       22.69      4.77 o
  -2  11   0       13.87       24.94      4.31 o
  -1  11   0       28.10       31.66      4.61 o
   0  11   0        5.31        2.19      5.84 o
   1  11   0      178.57      162.95      6.35 o
   2  11   0        0.40       -2.51      5.73 o
   3  11   0       77.24       83.99      4.85 o
   4  11   0        1.24       -6.05      6.05 o
   5  11   0      171.74      163.58      6.54 o
   6  11   0        0.24        2.32      5.38 o
   7  11   0        3.42        4.06      5.97 o
   8  11   0       80.46       72.36      8.36 o
   9  11   0        0.70       -3.60     11.07 o
  10  11   0       11.87        9.87      7.44 o
  11  11   0        4.10       -4.92      7.76 o
  12  11   0        6.67       -5.76      8.55 o
  -5  12   0        4.57        5.58      6.10 o
  -4  12   0        1.02        6.30      4.95 o
  -3  12   0        0.67       -2.43      7.91 o
  -2  12   0        6.64       -2.11      7.01 o
  -1  12   0      156.99      157.38      7.32 o
   0  12   0       10.79       12.95      5.42 o
   1  12   0       51.08       67.95      5.36 o
   2  12   0        0.01       -3.47      5.97 o
   3  12   0        5.51       17.96      4.26 o
   4  12   0        0.42        6.29      4.77 o
   5  12   0        6.11       -0.10      6.30 o
   6  12   0       52.54       45.43      6.43 o
   7  12   0       31.98       30.56      4.79 o
   8  12   0      136.84      133.37      8.02 o
   9  12   0       24.09       25.79      5.52 o
  10  12   0       35.73       33.49      5.93 o
  11  12   0        2.59        0.53      6.53 o
  -4  13   0        0.37       -1.67      6.89 o
  -3  13   0        8.84       -5.33      7.94 o
  -2  13   0        2.17       -7.36      7.36 o
  -1  13   0        8.28       14.58      5.04 o
   0  13   0        0.00        3.12      5.80 o
   1  13   0       19.02       22.70      5.89 o
   2  13   0        0.01        2.66      5.36 o
   3  13   0       10.07       -8.40      8.40 o
   4  13   0       70.73       84.85      6.12 o
   5  13   0       17.32       19.10      7.43 o
   6  13   0       48.80       45.65      5.67 o
   7  13   0        0.56        4.30      5.50 o
   8  13   0       34.75       37.09      5.67 o
   9  13   0        0.30       -5.09      7.86 o
  10  13   0       27.00       32.32      7.25 o
  -1  14   0        5.75        7.01      6.23 o
   0  14   0        0.51       -1.22      8.62 o
   1  14   0        0.52        7.01      7.25 o
   2  14   0       10.08       10.52      6.28 o
   3  14   0       30.85       34.95      5.84 o
   4  14   0       21.18       13.93      7.68 o
   5  14   0        0.96        9.23     10.36 o
   6  14   0       12.06        3.18      7.73 o
   7  14   0        1.86        5.93      7.19 o
   8  14   0        4.78       -3.32      8.91 o
   3  15   0        0.17       -5.66      7.54 o
   4  15   0       11.22       12.46      5.73 o
  -8 -14   1       27.83       38.61      6.10 o
  -7 -14   1        5.45        4.22      7.00 o
  -6 -14   1       67.47       60.61      7.20 o
  -5 -14   1       11.81        2.42      8.21 o
  -4 -14   1       18.16       25.96      5.53 o
  -3 -14   1        5.91       14.08      5.12 o
  -2 -14   1       32.13       38.81      5.98 o
  -1 -14   1        1.32       -0.28     10.12 o
   0 -14   1        7.30        9.30     12.91 o
   1 -14   1       18.78       22.77      6.05 o
 -10 -13   1        0.97       -1.08      8.47 o
  -9 -13   1        0.03        5.45      7.18 o
  -8 -13   1       24.57       26.26      5.88 o
  -7 -13   1        0.33       -7.65      7.65 o
  -6 -13   1       34.16       23.99      5.71 o
  -5 -13   1       18.21       13.56      8.00 o
  -4 -13   1        5.51       11.34      5.92 o
  -3 -13   1       10.05        7.17      5.15 o
  -2 -13   1       33.56       41.13      5.47 o
  -1 -13   1       12.78        7.86      5.11 o
   0 -13   1        0.38       -5.29      7.05 o
   1 -13   1        0.78       -1.74      7.51 o
   2 -13   1        0.13        6.67      6.01 o
   3 -13   1        0.04       -2.15      7.92 o
 -11 -12   1        6.96        8.25      6.12 o
 -10 -12   1        0.01       -5.66      8.11 o
  -9 -12   1       26.92       25.80      7.04 o
  -8 -12   1       14.32       24.02      4.94 o
  -7 -12   1       15.31       13.05      5.87 o
  -6 -12   1        2.04       -4.46      6.37 o
  -5 -12   1        6.98       10.97      5.14 o
  -4 -12   1       33.27       42.46      5.09 o
  -3 -12   1       77.41       78.20      5.89 o
  -2 -12   1        9.92       14.80      4.56 o
  -1 -12   1       77.18       93.62     12.75 o
   0 -12   1        0.45       -1.46      6.51 o
   1 -12   1       34.90       50.12      6.87 o
   2 -12   1        2.82        7.19     10.00 o
   3 -12   1        0.04        5.67      8.80 o
   4 -12   1        0.73        3.84      5.99 o
   5 -12   1        5.09       -7.72      7.72 o
 -12 -11   1        3.90       -0.40      6.86 o
 -11 -11   1        6.77        5.92      6.20 o
 -10 -11   1       14.77       19.74      9.91 o
  -9 -11   1       88.83       85.47      8.70 o
  -8 -11   1      173.55      170.04     10.33 o
  -7 -11   1        0.00        6.13      6.28 o
  -6 -11   1       36.75       41.39      6.64 o
  -5 -11   1       37.26       41.24      4.65 o
  -4 -11   1        1.11       -5.47      5.47 o
  -3 -11   1       49.79       51.41      4.69 o
  -2 -11   1        0.19       -4.57      5.47 o
  -1 -11   1      131.43      134.20      6.15 o
   0 -11   1        4.65        0.15      6.19 o
   1 -11   1       32.09       46.22     16.34 o
   2 -11   1        0.76        7.66      6.08 o
   3 -11   1        1.44        6.38      4.78 o
   4 -11   1       10.99       17.40      4.78 o
   5 -11   1       18.00       23.94      7.85 o
   6 -11   1        4.87        6.98      5.76 o
   7 -11   1        1.31        1.54      8.36 o
 -13 -10   1        3.20       -1.49      7.63 o
 -12 -10   1        0.02        2.61      6.38 o
 -11 -10   1        7.23        8.76      5.05 o
 -10 -10   1      269.87      252.73      9.68 o
  -9 -10   1        8.55       12.36      5.41 o
  -8 -10   1       28.16       27.85     13.69 o
  -7 -10   1      133.23      134.16      5.66 o
  -6 -10   1       56.71       56.73      4.59 o
  -5 -10   1      379.67      371.05      8.11 o
  -4 -10   1        1.28        3.78      4.67 o
  -3 -10   1       32.91       39.27      4.07 o
  -2 -10   1        2.69        1.98      5.31 o
  -1 -10   1       36.36       30.69      4.08 o
   0 -10   1       57.78       52.33      4.49 o
   1 -10   1       30.86       28.22      4.36 o
   2 -10   1       28.17       26.49      4.45 o
   3 -10   1       24.20       16.77      5.45 o
   4 -10   1       45.41       48.79     10.79 o
   5 -10   1       18.72       25.26      4.87 o
   6 -10   1        3.80        5.31      6.74 o
   7 -10   1        3.51       -6.67      7.53 o
   8 -10   1        2.74       -2.20      7.51 o
 -13  -9   1        3.44       -1.32      6.11 o
 -12  -9   1        4.21       -2.27      7.46 o
 -11  -9   1       63.47       65.92      6.27 o
 -10  -9   1        2.86        1.35      6.71 o
  -9  -9   1      159.74      173.73      6.54 o
  -8  -9   1        0.76       -1.48      4.40 o
  -7  -9   1      566.41      566.39     22.14 o
  -6  -9   1      132.46      132.71      5.48 o
  -5  -9   1      216.70      211.31      7.30 o
  -4  -9   1       95.61       99.25      5.58 o
  -3  -9   1       73.72       71.01      4.08 o
  -2  -9   1      294.00      284.87      6.57 o
  -1  -9   1      212.90      196.09      5.59 o
   0  -9   1       52.54       44.58      4.08 o
   1  -9   1        8.61        2.75      4.77 o
   2  -9   1       40.83       47.77      4.24 o
   3  -9   1      186.63      177.39      6.35 o
   4  -9   1       20.26       23.23      4.05 o
   5  -9   1        3.58        0.97      6.50 o
   6  -9   1       54.35       39.10      9.75 o
   7  -9   1        5.14        1.22      7.42 o
   8  -9   1        9.79       10.80      5.50 o
   9  -9   1       12.23       25.16      5.47 o
 -14  -8   1        0.44        9.31      7.83 o
 -13  -8   1       91.07       87.01      7.22 o
 -12  -8   1       95.43       73.78      8.92 o
 -11  -8   1      252.80      248.63      7.96 o
 -10  -8   1      366.14      355.03      8.93 o
  -9  -8   1        5.24        9.58      4.04 o
  -8  -8   1       10.43        7.65     10.62 o
  -7  -8   1       47.54       67.70      4.45 o
  -6  -8   1       66.37       63.88      5.05 o
  -5  -8   1        7.87       11.37      4.83 o
  -4  -8   1       72.04       66.94      4.10 o
  -3  -8   1      309.98      275.82      6.07 o
  -2  -8   1      158.81      156.20      5.18 o
  -1  -8   1      327.32      298.23      6.14 o
   0  -8   1      419.10      377.67      6.89 o
   1  -8   1        3.93        0.20      4.38 o
   2  -8   1        0.89       -1.33      4.48 o
   3  -8   1       27.54       24.65      5.51 o
   4  -8   1       58.32       58.42      4.44 o
   5  -8   1       22.36       16.47      4.24 o
   6  -8   1      195.70      200.96      7.54 o
   7  -8   1       64.29       59.67      6.10 o
   8  -8   1        3.81        7.00      5.84 o
   9  -8   1        2.43       -7.44      7.85 o
  10  -8   1        2.77        2.91      7.20 o
 -14  -7   1        0.48       -2.91      7.72 o
 -13  -7   1      135.85      113.72      7.17 o
 -12  -7   1      189.03      149.53      7.26 o
 -11  -7   1        0.85        3.28      7.75 o
 -10  -7   1       15.72       11.93      4.11 o
  -9  -7   1      536.69      564.04     11.24 o
  -8  -7   1        3.22        1.71      5.08 o
  -7  -7   1     1234.45     1286.91     12.29 o
  -6  -7   1        0.22        2.69      3.28 o
  -5  -7   1       22.41       24.90      3.14 o
  -4  -7   1        2.04        0.53      3.26 o
  -3  -7   1      230.74      213.67      7.78 o
  -2  -7   1       75.08       66.15      8.71 o
  -1  -7   1        0.60       -0.59      3.12 o
   0  -7   1      166.27      146.21      4.31 o
   1  -7   1      743.51      676.71      8.29 o
   2  -7   1       32.38       41.99      3.50 o
   3  -7   1      193.50      195.44      5.60 o
   4  -7   1        2.70        4.15      3.84 o
   5  -7   1        6.07       -4.54      5.87 o
   6  -7   1        3.52        7.31      5.63 o
   7  -7   1        0.00        4.16      5.59 o
   8  -7   1       21.60       21.89     11.24 o
   9  -7   1        3.29       -7.00      7.00 o
  10  -7   1       40.87       42.12      6.11 o
  11  -7   1        5.17       -0.05      6.52 o
 -14  -6   1        1.34        3.50      7.32 o
 -13  -6   1       57.33       63.28      6.08 o
 -12  -6   1       53.86       59.57     10.42 o
 -11  -6   1        9.12       -0.73     10.60 o
 -10  -6   1       27.09       29.45      4.37 o
  -9  -6   1      129.77      148.97      5.54 o
  -8  -6   1      111.64      110.58     10.78 o
  -7  -6   1     1106.03     1136.16     19.66 o
  -6  -6   1       30.84       35.69      5.72 o
  -5  -6   1       16.17       19.17      6.89 o
  -4  -6   1       55.38       57.19      3.25 o
  -3  -6   1      874.41      804.86     15.59 o
  -2  -6   1     1105.14     1090.63      8.83 o
  -1  -6   1      354.81      359.45      5.33 o
   0  -6   1      314.71      283.86      5.75 o
   1  -6   1     1125.15     1035.75      9.14 o
   2  -6   1       27.29       33.53      2.84 o
   3  -6   1        0.41       -0.30      3.17 o
   4  -6   1      806.51      765.27      9.33 o
   5  -6   1       13.97       13.65      3.43 o
   6  -6   1      175.68      185.06      6.21 o
   7  -6   1        7.96        2.96      5.46 o
   8  -6   1      103.87      108.13      5.97 o
   9  -6   1        7.74        9.95      8.97 o
  10  -6   1        3.28       -2.22      7.01 o
  11  -6   1        0.02       -7.23      7.23 o
  12  -6   1       14.56       13.21      5.92 o
 -15  -5   1       54.90       65.15      7.14 o
 -14  -5   1       25.85       20.99     15.95 o
 -13  -5   1      133.41      139.84      8.77 o
 -12  -5   1      115.92      113.76      7.59 o
 -11  -5   1       26.86       23.57      5.11 o
 -10  -5   1      111.33      100.56      5.17 o
  -9  -5   1       36.40       38.67     12.71 o
  -8  -5   1       16.10       18.87      3.51 o
  -7  -5   1       14.86       10.10      3.14 o
  -6  -5   1      531.15      510.00     16.13 o
  -5  -5   1     2434.24     2557.09     51.24 o
  -4  -5   1      477.63      513.40     18.61 o
  -3  -5   1      802.20      833.69     15.08 o
  -2  -5   1      329.50      304.69      4.44 o
  -1  -5   1      209.11      177.38      3.58 o
   0  -5   1        0.20        0.14      2.45 o
   1  -5   1     1780.12     1715.41     12.71 o
   2  -5   1       98.42      104.46      3.39 o
   3  -5   1      148.73      139.29      4.00 o
   4  -5   1      332.61      350.51      7.51 o
   5  -5   1      109.89       93.61     10.29 o
   6  -5   1      309.13      307.43     14.52 o
   7  -5   1        9.50       12.15      3.89 o
   8  -5   1       11.40        7.07      4.68 o
   9  -5   1       16.62       19.72      6.35 o
  10  -5   1        0.64        0.93      6.76 o
  11  -5   1        5.47       10.39      6.01 o
  12  -5   1        8.97        7.65      6.95 o
 -15  -4   1        6.12        4.37      7.10 o
 -14  -4   1       46.35       27.43      7.55 o
 -13  -4   1       13.19        9.21     10.45 o
 -12  -4   1       15.36       21.68      4.40 o
 -11  -4   1      190.77      188.71      8.00 o
 -10  -4   1        3.47        4.00      4.09 o
  -9  -4   1      314.78      307.44      6.80 o
  -8  -4   1      845.02      823.06      9.60 o
  -7  -4   1      166.15      173.21      4.73 o
  -6  -4   1       58.21       59.18      3.17 o
  -5  -4   1      867.26      972.89     12.84 o
  -4  -4   1      745.68      860.63     19.06 o
  -3  -4   1       20.27       20.79      1.92 o
  -2  -4   1     1183.17     1195.21     19.85 o
  -1  -4   1      260.99      214.70      5.19 o
   0  -4   1      456.40      425.62      8.81 o
   1  -4   1        7.37       15.88      1.90 o
   2  -4   1       33.61       36.15      4.41 o
   3  -4   1      920.52      891.73      8.00 o
   4  -4   1       41.23       43.20      5.65 o
   5  -4   1      121.68      123.09      4.23 o
   6  -4   1       45.11       33.93      4.03 o
   7  -4   1       19.09       18.93     10.08 o
   8  -4   1      234.09      229.52      6.89 o
   9  -4   1       14.51       14.04      5.17 o
  10  -4   1        0.48       -1.24      7.70 o
  11  -4   1       10.17       -0.82      7.30 o
  12  -4   1        0.24       10.32      5.45 o
  13  -4   1        0.09       -5.54      8.21 o
 -15  -3   1       47.02       51.58      6.61 o
 -14  -3   1        5.44        5.12      6.14 o
 -13  -3   1        2.09        1.81      5.55 o
 -12  -3   1       47.62       51.56      5.02 o
 -11  -3   1      159.07      161.67      7.56 o
 -10  -3   1        0.55       -2.36      5.81 o
  -9  -3   1       76.62       77.77      4.39 o
  -8  -3   1        5.07        2.69      4.53 o
  -7  -3   1      236.96      234.02      5.02 o
  -6  -3   1       59.05       67.91      3.08 o
  -5  -3   1      873.56      938.68      7.60 o
  -4  -3   1        1.99       -0.25      2.35 o
  -3  -3   1      115.05      125.12      4.41 o
  -2  -3   1      238.47      235.37      3.27 o
  -1  -3   1      286.12      255.63      3.21 o
   0  -3   1      171.22      180.35      2.83 o
   1  -3   1     2201.05     2182.25     27.88 o
   2  -3   1        0.48        3.98      4.83 o
   3  -3   1     3612.06     3914.17     61.33 o
   4  -3   1      117.05      104.04      3.34 o
   5  -3   1       21.80       22.71      2.75 o
   6  -3   1      189.60      203.05      5.02 o
   7  -3   1       17.70       15.40      3.13 o
   8  -3   1      168.87      168.14      8.19 o
   9  -3   1        0.52       -5.29      5.29 o
  10  -3   1        7.03        3.46      8.36 o
  11  -3   1      125.63      116.98      6.76 o
  12  -3   1       31.31       34.48      6.00 o
  13  -3   1        3.24        4.45      6.04 o
 -15  -2   1       62.76       61.07      6.73 o
 -14  -2   1        5.24        8.51      7.38 o
 -13  -2   1        7.26        5.80      5.55 o
 -12  -2   1       70.22       78.52      5.93 o
 -11  -2   1       92.03       91.80      5.51 o
 -10  -2   1        0.26        4.07      3.81 o
  -9  -2   1      289.68      276.15     13.46 o
  -8  -2   1      315.10      315.97      6.22 o
  -7  -2   1     1160.63     1191.01     27.60 o
  -6  -2   1      290.14      326.45      5.12 o
  -5  -2   1     1424.45     1698.43     11.91 o
  -4  -2   1      239.31      268.56      3.71 o
  -3  -2   1      164.28      205.45      2.96 o
  -2  -2   1     1702.98     1764.94      9.95 o
  -1  -2   1     1613.54     1587.11     21.19 o
   0  -2   1     2057.66     2037.67      9.84 o
   1  -2   1     2261.45     2399.64     19.85 o
   2  -2   1      277.10      324.83      3.90 o
   3  -2   1        7.51       10.90      2.78 o
   4  -2   1      804.29      852.57      7.01 o
   5  -2   1      311.13      307.54      4.93 o
   6  -2   1        1.58       -3.38      3.42 o
   7  -2   1        3.72        2.70      3.75 o
   8  -2   1       26.70       13.99      3.65 o
   9  -2   1       36.13       51.35      4.30 o
  10  -2   1       78.20       79.51     10.78 o
  11  -2   1       25.48       31.43      5.09 o
  12  -2   1       53.25       66.66      5.95 o
  13  -2   1        6.16        3.40      7.64 o
  14  -2   1        4.82        9.13      6.29 o
 -15  -1   1        9.73        1.25      8.68 o
 -14  -1   1        1.21        6.34      5.63 o
 -13  -1   1      102.89       91.82      8.76 o
 -12  -1   1       16.67       11.01      4.57 o
 -11  -1   1       11.96       10.08      4.89 o
 -10  -1   1        0.38        5.86      4.94 o
  -9  -1   1      108.34      109.02      4.80 o
  -8  -1   1      141.48      138.56      7.10 o
  -7  -1   1      445.69      498.25     12.20 o
  -6  -1   1       61.39       61.57      3.48 o
  -5  -1   1      365.98      386.99      4.87 o
  -4  -1   1       66.93       61.13      2.15 o
  -3  -1   1      440.43      533.61      4.30 o
  -2  -1   1     2122.96     2498.48     10.68 o
  -1  -1   1     1203.46     1330.50      6.63 o
   0  -1   1       14.39       14.25      1.07 o
   1  -1   1     1181.61     1192.37      6.79 o
   2  -1   1    25194.47    29227.74     52.90 o
   3  -1   1        8.95        6.65      1.62 o
   4  -1   1       61.41       98.14      2.70 o
   5  -1   1     1236.31     1332.19      9.01 o
   6  -1   1     1902.60     1939.49     15.68 o
   7  -1   1       65.80       68.79      5.18 o
   8  -1   1      238.51      247.87      8.72 o
   9  -1   1        0.31       -3.45      5.00 o
  10  -1   1       18.31       24.40      4.04 o
  11  -1   1       79.44       73.68      5.34 o
  12  -1   1        0.70        3.93      6.55 o
  13  -1   1       55.89       68.25      9.24 o
  14  -1   1        3.55       11.07      4.92 o
 -14   0   1       25.46       23.44      5.73 o
 -13   0   1       75.00       74.97      6.60 o
 -12   0   1        4.08        6.21      6.12 o
 -11   0   1       86.69       89.76      9.67 o
 -10   0   1       52.23       48.39      4.37 o
  -9   0   1        3.50        0.62      4.70 o
  -8   0   1      196.05      188.24      5.28 o
  -7   0   1     3160.67     3224.34     20.35 o
  -6   0   1       83.91       84.20      3.29 o
  -5   0   1      335.61      329.26      4.59 o
  -4   0   1      122.61      156.93      2.99 o
  -3   0   1      190.72      204.90      2.99 o
  -2   0   1        5.19        4.32      1.29 o
  -1   0   1      289.61      321.54      2.30 o
   1   0   1      106.22      114.67      3.30 o
   2   0   1      283.83      275.07      2.71 o
   3   0   1     1510.56     1670.09     18.81 o
   4   0   1     1062.76      997.37      7.23 o
   5   0   1      653.89      750.83      6.60 o
   6   0   1      550.96      575.61      6.58 o
   7   0   1       40.42       42.41      3.19 o
   8   0   1      276.79      294.51      6.16 o
   9   0   1     1250.35     1284.08     29.36 o
  10   0   1      206.69      196.63      6.64 o
  11   0   1      129.27      133.13      6.15 o
  12   0   1        7.89       13.48      6.11 o
  13   0   1       34.08       35.27      5.70 o
  14   0   1       15.53       12.85      7.45 o
 -14   1   1        2.71        5.77      6.00 o
 -13   1   1        4.39       -3.07      8.81 o
 -12   1   1        4.95       10.09      5.43 o
 -11   1   1        8.36        8.99      6.17 o
 -10   1   1      296.32      278.27      7.62 o
  -9   1   1      518.38      489.24      8.64 o
  -8   1   1      472.37      453.52      9.19 o
  -7   1   1      544.45      545.73      7.47 o
  -6   1   1       36.33       26.69      2.75 o
  -5   1   1      182.37      207.47      3.87 o
  -4   1   1     1341.50     1579.32     43.50 o
  -3   1   1     2092.09     2346.11     40.40 o
  -2   1   1     2260.17     2337.90     16.34 o
  -1   1   1      144.27      131.87      2.67 o
   0   1   1     2687.59     3110.53     22.55 o
   1   1   1      325.86      381.20      2.62 o
   2   1   1     5991.90     7682.85     17.55 o
   3   1   1     1511.49     2102.83     11.20 o
   4   1   1      487.05      575.37      9.86 o
   5   1   1       91.65      122.68      3.56 o
   6   1   1      986.40     1101.24     10.65 o
   7   1   1     1608.50     1768.53     12.56 o
   8   1   1      551.33      563.96      7.82 o
   9   1   1      104.91      115.49      4.89 o
  10   1   1      376.90      367.18      8.05 o
  11   1   1      114.94      118.89      5.96 o
  12   1   1        0.63        4.42      5.00 o
  13   1   1       41.80       43.46      5.68 o
  14   1   1        0.65        5.61      5.96 o
  15   1   1        2.90       -8.26      8.26 o
 -14   2   1        5.97       14.89      7.54 o
 -13   2   1       54.79       57.04      9.33 o
 -12   2   1        7.92        3.68      6.82 o
 -11   2   1       22.60       12.44      5.39 o
 -10   2   1        0.84        5.65      5.60 o
  -9   2   1      143.54      127.51      5.39 o
  -8   2   1       43.05       32.07      3.74 o
  -7   2   1       10.27        5.20      3.44 o
  -6   2   1     1071.76     1064.87     17.58 o
  -5   2   1      267.97      299.94      5.22 o
  -4   2   1       27.44       23.41      2.05 o
  -3   2   1      293.81      342.49      5.34 o
  -2   2   1     1139.37     1019.60     23.93 o
  -1   2   1      184.58      207.43      5.22 o
   0   2   1    10980.84    11663.85     31.81 o
   1   2   1     5246.10     6310.75     50.39 o
   2   2   1     3988.00     4913.27     67.31 o
   3   2   1    13157.16    15986.48     44.39 o
   4   2   1     3221.06     3481.91     16.86 o
   5   2   1       80.62       82.64      3.73 o
   6   2   1      174.11      193.67      3.91 o
   7   2   1       43.82       67.31      5.08 o
   8   2   1      700.82      733.72      8.75 o
   9   2   1      108.86      115.96      4.58 o
  10   2   1        5.10       -1.95      5.37 o
  11   2   1      136.28      124.72      6.18 o
  12   2   1        2.92       -8.32      9.13 o
  13   2   1      115.51       94.10      6.94 o
  14   2   1        4.71        1.21      5.99 o
  15   2   1        3.81        2.62      8.25 o
 -13   3   1        3.07       -1.20      7.79 o
 -12   3   1        0.04       -7.05      7.05 o
 -11   3   1        0.14        3.97      6.10 o
 -10   3   1      123.56      113.00      6.00 o
  -9   3   1       39.27       29.03      4.43 o
  -8   3   1       12.12        7.99      4.14 o
  -7   3   1      162.31      166.68      5.76 o
  -6   3   1      471.49      471.26     13.75 o
  -5   3   1      139.80      138.98      3.84 o
  -4   3   1      355.14      391.60      5.25 o
  -3   3   1      532.80      553.47      8.33 o
  -2   3   1      581.59      566.89      4.99 o
  -1   3   1      781.48      891.70     18.21 o
   0   3   1      749.01      859.82      6.33 o
   1   3   1     5806.21     6370.14     83.12 o
   2   3   1     4130.64     4593.78     36.13 o
   3   3   1     1616.70     2241.86     28.02 o
   4   3   1      136.83      206.03      3.39 o
   5   3   1     1874.12     2135.78     23.34 o
   6   3   1       89.12      102.63      3.57 o
   7   3   1     1600.73     1750.71     17.51 o
   8   3   1       69.71       73.63      3.98 o
   9   3   1        9.55        4.98      5.02 o
  10   3   1       82.11       92.11      5.22 o
  11   3   1       47.95       40.62      5.01 o
  12   3   1        4.34        2.97      6.87 o
  13   3   1       13.67        9.90      4.96 o
  14   3   1        6.93        8.50     12.83 o
  15   3   1        6.81        2.67      6.67 o
 -13   4   1       17.41       19.44      5.95 o
 -12   4   1       97.82       96.65      8.29 o
 -11   4   1       14.06       13.27      5.86 o
 -10   4   1        3.25        3.35      6.18 o
  -9   4   1       19.74       18.77      4.09 o
  -8   4   1        2.75        4.31      3.90 o
  -7   4   1       20.08       21.50      3.37 o
  -6   4   1       36.84       43.13      3.44 o
  -5   4   1       47.98       46.51      3.12 o
  -4   4   1     1860.92     1865.36     37.91 o
  -3   4   1      654.03      625.90      6.46 o
  -2   4   1      180.07      156.84      7.46 o
  -1   4   1       11.26        5.88      2.54 o
   0   4   1       43.23       45.40      2.00 o
   1   4   1       57.62       81.89      2.34 o
   2   4   1        2.26        1.25      4.63 o
   3   4   1      387.02      417.62      4.52 o
   4   4   1       28.60       47.49      4.39 o
   5   4   1      579.32      670.82      6.53 o
   6   4   1     2030.29     2236.40     15.34 o
   7   4   1      214.05      232.68      4.95 o
   8   4   1      154.69      143.64      4.70 o
   9   4   1        2.81        8.98      3.85 o
  10   4   1      124.72      114.14      5.43 o
  11   4   1      153.69      153.14      8.94 o
  12   4   1        5.47       -3.50      6.58 o
  13   4   1        0.86        2.64      6.13 o
  14   4   1       22.46       12.01      5.62 o
  15   4   1       53.35       49.27      7.27 o
 -12   5   1        4.54        5.69      7.79 o
 -11   5   1       37.82       41.15      9.27 o
 -10   5   1        4.95        3.30      6.13 o
  -9   5   1        0.07       -0.43      5.60 o
  -8   5   1      117.36       97.78      5.40 o
  -7   5   1       67.15       71.01      6.47 o
  -6   5   1       24.91       20.91     10.97 o
  -5   5   1      104.14      103.16      4.30 o
  -4   5   1      927.60      873.51      9.35 o
  -3   5   1       27.03       25.94      2.63 o
  -2   5   1      589.78      547.76      6.25 o
  -1   5   1     1059.00      954.15     14.18 o
   0   5   1      105.86      114.03      3.04 o
   1   5   1     1051.85      974.34      7.17 o
   2   5   1      163.90      178.88      3.66 o
   3   5   1      260.84      349.20     13.80 o
   4   5   1      454.44      509.90      8.41 o
   5   5   1      409.77      511.13      6.77 o
   6   5   1     1149.29     1219.44     14.37 o
   7   5   1       65.45       59.27      8.45 o
   8   5   1      610.42      616.51      8.23 o
   9   5   1      945.85      974.54     15.32 o
  10   5   1        3.86       10.72      6.02 o
  11   5   1       32.29       26.12      4.74 o
  12   5   1       68.41       63.34      8.08 o
  13   5   1        0.60       -3.23      9.01 o
  14   5   1        5.19        6.71      6.80 o
  15   5   1        0.09       -4.02      8.57 o
 -12   6   1        0.81        0.28     12.61 o
 -11   6   1        3.95        2.10      7.24 o
 -10   6   1        5.29        5.36      6.56 o
  -9   6   1        0.00       -5.81      5.81 o
  -8   6   1      111.46      113.06      6.14 o
  -7   6   1       74.98       68.69      6.86 o
  -6   6   1       14.75       10.04      6.30 o
  -5   6   1        0.12        3.62      3.51 o
  -4   6   1       38.97       35.80      5.89 o
  -3   6   1       43.21       42.83      3.11 o
  -2   6   1      103.21       94.10      3.58 o
  -1   6   1      491.31      470.56     10.14 o
   0   6   1       15.35       11.95      2.18 o
   1   6   1       16.75       16.99      3.37 o
   2   6   1      292.60      319.56      4.90 o
   3   6   1      336.41      374.06      5.26 o
   4   6   1       14.20       18.20      2.41 o
   5   6   1     1803.22     1931.20     15.70 o
   6   6   1      115.21      143.23      4.71 o
   7   6   1       14.06       17.42      3.32 o
   8   6   1       74.21       68.89      4.12 o
   9   6   1       50.22       43.63      4.19 o
  10   6   1        5.34        9.03      4.63 o
  11   6   1       12.72       14.23      5.37 o
  12   6   1      127.42      118.13      6.75 o
  13   6   1       52.47       62.73      6.06 o
  14   6   1       30.39       33.31      9.44 o
  15   6   1       51.24       60.85     13.35 o
 -11   7   1        1.16        8.47      6.20 o
 -10   7   1        1.11        1.09      7.14 o
  -9   7   1        5.98        1.13      8.98 o
  -8   7   1       10.39        6.62      5.21 o
  -7   7   1        9.93       14.35      7.02 o
  -6   7   1       80.44       87.77     10.25 o
  -5   7   1       96.61      107.60      4.96 o
  -4   7   1      415.54      387.20      7.38 o
  -3   7   1      561.28      516.27      7.93 o
  -2   7   1        7.57       12.32      2.93 o
  -1   7   1       76.44       75.09      3.84 o
   0   7   1       51.22       55.46      4.71 o
   1   7   1        0.37        3.96      2.47 o
   2   7   1        2.74        0.07      3.86 o
   3   7   1      360.50      353.40     11.60 o
   4   7   1      226.91      219.17      4.86 o
   5   7   1     2174.23     2118.36     15.02 o
   6   7   1      250.17      270.54      5.88 o
   7   7   1      650.99      727.95     22.20 o
   8   7   1       13.46       15.36      5.65 o
   9   7   1      235.42      265.50      6.77 o
  10   7   1       28.51       36.29      4.76 o
  11   7   1       43.22       45.68     12.04 o
  12   7   1      213.18      200.00      7.96 o
  13   7   1      142.36      136.39      7.38 o
  14   7   1        0.04        0.30      8.06 o
 -10   8   1       35.48       49.78      6.43 o
  -9   8   1       10.89       11.73      6.03 o
  -8   8   1       26.83       23.76      5.25 o
  -7   8   1       26.29       23.97      7.71 o
  -6   8   1       59.89       60.75      6.47 o
  -5   8   1        0.03       -0.02      5.45 o
  -4   8   1        1.94       -2.71      7.71 o
  -3   8   1       57.66       48.81      4.88 o
  -2   8   1       26.35       22.46      3.56 o
  -1   8   1     1342.22     1225.08     11.61 o
   0   8   1       39.09       38.68      3.47 o
   1   8   1        8.15        7.05      3.42 o
   2   8   1      194.77      201.44      4.98 o
   3   8   1      145.27      129.49      9.46 o
   4   8   1      577.65      535.17     12.70 o
   5   8   1      117.80      139.32      4.72 o
   6   8   1      164.84      163.39      5.28 o
   7   8   1      878.01      982.76     11.14 o
   8   8   1       26.21       23.96      5.13 o
   9   8   1      293.18      338.02      7.72 o
  10   8   1        0.56       -5.04      6.31 o
  11   8   1       91.44       87.60      5.91 o
  12   8   1        5.39       10.65      5.53 o
  13   8   1       10.35       -5.48      7.99 o
  14   8   1        1.83        0.23      9.03 o
  -9   9   1        2.31       -1.02     14.22 o
  -8   9   1        0.01       -4.24      7.64 o
  -7   9   1       56.64       66.84      6.10 o
  -6   9   1       19.82       15.39      6.36 o
  -5   9   1        0.71        4.10      5.70 o
  -4   9   1        0.79        2.50      5.21 o
  -3   9   1       28.09       29.57     11.97 o
  -2   9   1       41.37       41.83      4.37 o
  -1   9   1       51.19       48.47      3.94 o
   0   9   1       23.97       28.01      3.48 o
   1   9   1      127.81      130.26      4.87 o
   2   9   1      313.41      278.19     10.57 o
   3   9   1      260.36      253.57      5.85 o
   4   9   1       14.17       11.64      3.21 o
   5   9   1      187.47      154.74      5.74 o
   6   9   1       11.84       14.91      3.59 o
   7   9   1       95.38      109.40      5.08 o
   8   9   1       15.95       12.26      5.29 o
   9   9   1       88.72       82.15      5.58 o
  10   9   1       29.93       25.88      5.17 o
  11   9   1       15.62       17.42      6.41 o
  12   9   1       96.43       86.71      9.46 o
  13   9   1       35.07       31.25      6.05 o
  14   9   1       13.65       28.74     18.87 o
  -8  10   1       17.51       22.64     10.64 o
  -7  10   1       30.32       38.25      5.93 o
  -6  10   1       39.15       40.34     11.98 o
  -5  10   1        1.45        1.23      6.42 o
  -4  10   1       58.80       62.96      6.79 o
  -3  10   1       13.65       12.21      5.74 o
  -2  10   1        3.55       -5.06      5.06 o
  -1  10   1        0.45       -0.92      5.04 o
   0  10   1       26.67       21.06      6.19 o
   1  10   1      456.95      459.47      8.44 o
   2  10   1       18.98       25.33      6.61 o
   3  10   1      800.16      754.73     14.68 o
   4  10   1        3.91        6.30      3.35 o
   5  10   1        6.16        3.13      5.12 o
   6  10   1       26.91       27.14      4.02 o
   7  10   1      142.96      126.13      5.86 o
   8  10   1        8.03        6.87      6.00 o
   9  10   1       22.19       22.64      4.61 o
  10  10   1       41.46       42.12      5.62 o
  11  10   1       63.81       76.00      6.01 o
  12  10   1        5.07        3.72      6.30 o
  13  10   1        2.25        1.80      7.82 o
  -7  11   1        2.45       -3.77     10.17 o
  -6  11   1        4.74       -1.86      6.10 o
  -5  11   1       23.73       32.94      9.08 o
  -4  11   1       22.44       34.68      6.37 o
  -3  11   1       68.77       81.64      6.02 o
  -2  11   1       99.21      104.09      6.14 o
  -1  11   1        2.47        6.57      4.37 o
   0  11   1        0.47        2.29      5.45 o
   1  11   1      165.73      154.19      6.19 o
   2  11   1      101.62      108.22      5.48 o
   3  11   1       25.41       25.42      4.34 o
   4  11   1       87.89       82.72      5.27 o
   5  11   1      345.63      330.62      7.98 o
   6  11   1        4.15        5.60      6.01 o
   7  11   1       62.00       61.73      5.06 o
   8  11   1       27.55       31.13      5.07 o
   9  11   1       32.89       27.39      5.49 o
  10  11   1       19.97        7.84      6.20 o
  11  11   1        2.40        5.07      7.37 o
  12  11   1       15.90        8.92      8.01 o
  13  11   1       10.43        2.72      8.79 o
  -6  12   1        1.99       -1.09      8.34 o
  -5  12   1       39.90       45.56     16.00 o
  -4  12   1       14.83        4.60      6.39 o
  -3  12   1        2.43        8.27      4.45 o
  -2  12   1        0.17       -4.50     12.19 o
  -1  12   1       20.87       27.47      4.93 o
   0  12   1        0.00       -0.09      5.92 o
   1  12   1       77.76       72.35      5.48 o
   2  12   1        2.54        0.91     11.17 o
   3  12   1       16.92       22.50      9.52 o
   4  12   1        9.08        6.72      5.30 o
   5  12   1        4.12       -5.67      6.15 o
   6  12   1        0.14       -1.46      6.22 o
   7  12   1       16.42       17.55      4.70 o
   8  12   1       18.00        7.74      6.92 o
   9  12   1       40.30       37.86      5.81 o
  10  12   1        6.53        4.14      5.28 o
  11  12   1       12.48       10.30      6.79 o
  12  12   1        7.23       11.79      8.03 o
  -4  13   1        0.83       -2.59      7.34 o
  -3  13   1        2.27       -3.46      7.28 o
  -2  13   1       16.78       25.99      5.48 o
  -1  13   1       81.24       85.63      6.78 o
   0  13   1        0.02       -0.39      6.67 o
   1  13   1       60.70       71.53      5.64 o
   2  13   1        3.73        4.54      6.77 o
   3  13   1       27.39       34.23      5.28 o
   4  13   1      141.18      147.86      7.21 o
   5  13   1        7.78       19.57      4.56 o
   6  13   1      147.15      139.98      7.18 o
   7  13   1        2.04        6.12      6.84 o
   8  13   1       18.61        9.81      6.51 o
   9  13   1       23.89       32.87      5.65 o
  10  13   1        6.28       -2.13      8.16 o
  -2  14   1        0.28       -7.39      7.60 o
  -1  14   1        7.32       -1.12      6.44 o
   0  14   1        0.00       -8.14      8.14 o
   1  14   1        4.65       14.79      6.92 o
   2  14   1       79.16       89.40      7.14 o
   3  14   1       61.55       54.30      6.38 o
   4  14   1       15.41       14.59      5.62 o
   5  14   1       21.37       21.53      5.86 o
   6  14   1       15.01       10.15      6.32 o
   7  14   1       14.61       14.91      5.70 o
   8  14   1        0.94       -0.50      7.71 o
   9  14   1        1.12       -2.93      8.19 o
   2  15   1        3.69        9.56      7.76 o
   3  15   1        2.51        5.23      6.38 o
   4  15   1        0.54        7.93      7.83 o
   5  15   1        5.91       -1.50      7.40 o
   6  15   1       16.86       16.07      5.94 o
  -7 -14   2       10.72        3.82      8.69 o
  -6 -14   2       26.38       31.42      6.11 o
  -5 -14   2        0.09       -2.56      6.12 o
  -4 -14   2        0.15        3.25      7.72 o
  -3 -14   2        8.02        9.18      8.34 o
  -2 -14   2       16.37       21.87      6.58 o
  -1 -14   2        0.70       -7.66      7.66 o
   0 -14   2        1.75        4.94      7.68 o
  -9 -13   2       27.83       30.07      6.24 o
  -8 -13   2       17.67       11.21     10.44 o
  -7 -13   2       17.27       13.07      6.71 o
  -6 -13   2       52.61       60.79      8.91 o
  -5 -13   2        1.53       -7.26      7.26 o
  -4 -13   2        2.04       -2.16      9.83 o
  -3 -13   2        7.86        3.69      5.90 o
  -2 -13   2        0.55        2.73      7.07 o
  -1 -13   2        6.34        3.24      7.49 o
   0 -13   2        0.41        1.21      6.84 o
   1 -13   2       42.01       50.26      6.16 o
   2 -13   2        7.45        6.51      6.34 o
   3 -13   2        7.59       13.26      5.48 o
 -11 -12   2        0.97        9.83      6.17 o
 -10 -12   2        5.45       -8.27      8.27 o
  -9 -12   2        7.66        8.66      5.99 o
  -8 -12   2        0.74       -2.04      6.49 o
  -7 -12   2        0.20        3.27      6.51 o
  -6 -12   2        6.39       12.32      4.67 o
  -5 -12   2        0.46       -4.15      5.16 o
  -4 -12   2        0.07        4.26     10.32 o
  -3 -12   2      122.68      127.58     19.75 o
  -2 -12   2       14.36       14.57      4.80 o
  -1 -12   2        6.25       -3.36      6.39 o
   0 -12   2        3.21        4.55      6.44 o
   1 -12   2       12.93       20.41      4.92 o
   2 -12   2        3.16        0.76      7.83 o
   3 -12   2        3.59       -4.96      7.56 o
   4 -12   2        3.52       -1.79      7.89 o
   5 -12   2       13.56       -0.84      9.80 o
 -12 -11   2        8.76       20.69      9.89 o
 -11 -11   2        0.31       -6.92      6.92 o
 -10 -11   2        2.24       -8.47     12.08 o
  -9 -11   2       62.30       61.29      5.92 o
  -8 -11   2        0.00       -0.23      8.44 o
  -7 -11   2        2.79        7.80      4.30 o
  -6 -11   2       57.86       60.01      9.38 o
  -5 -11   2       71.98       74.86      9.57 o
  -4 -11   2       68.76       86.35      6.18 o
  -3 -11   2       26.89       24.58      4.62 o
  -2 -11   2        2.30        0.23      8.92 o
  -1 -11   2       46.26       53.65      5.00 o
   0 -11   2        0.90        2.00      4.92 o
   1 -11   2      134.63      137.29      6.54 o
   2 -11   2        0.44        4.64      4.97 o
   3 -11   2        0.54        0.89      6.25 o
   4 -11   2        2.11       -2.26      6.36 o
   5 -11   2        0.00       -1.69     10.93 o
   6 -11   2        0.89        8.92      4.78 o
 -13 -10   2        1.05       -0.49     10.71 o
 -12 -10   2       18.94       27.69      8.67 o
 -11 -10   2        7.51        0.06      6.01 o
 -10 -10   2        2.91       -0.33      7.10 o
  -9 -10   2       28.96       28.76      8.70 o
  -8 -10   2      107.05      102.28      6.01 o
  -7 -10   2        4.33       12.83      6.32 o
  -6 -10   2       26.89       23.70      4.16 o
  -5 -10   2       77.94       76.71      5.07 o
  -4 -10   2       82.41       83.18      5.03 o
  -3 -10   2        1.74       -0.71      4.95 o
  -2 -10   2        7.12        4.66      5.23 o
  -1 -10   2      200.49      219.04      6.85 o
   0 -10   2        0.45       -1.79      4.38 o
   1 -10   2      174.41      193.75      6.75 o
   2 -10   2        3.80       -0.01      5.57 o
   3 -10   2        1.38       -6.50      7.96 o
   4 -10   2       51.17       49.33      5.56 o
   5 -10   2        3.52        2.95      6.66 o
   6 -10   2        6.92       11.84      4.84 o
   7 -10   2        0.77      -11.24     16.18 o
   8 -10   2        0.00        0.78      7.42 o
 -13  -9   2       13.31       -3.10      8.40 o
 -12  -9   2        4.67       -0.99      7.32 o
 -11  -9   2        1.79       -3.67      9.37 o
 -10  -9   2       69.56       67.26      6.42 o
  -9  -9   2       26.35       33.47      5.10 o
  -8  -9   2       31.52       30.76      4.61 o
  -7  -9   2        2.79        1.64      5.30 o
  -6  -9   2        7.54        4.98      5.31 o
  -5  -9   2      374.22      381.56      7.61 o
  -4  -9   2      109.56      111.31      6.56 o
  -3  -9   2        8.31        8.64      3.36 o
  -2  -9   2       42.27       43.77      3.74 o
  -1  -9   2        7.89        4.74      4.09 o
   0  -9   2      129.74      117.60      7.16 o
   1  -9   2        0.04       -1.69      6.81 o
   2  -9   2        5.29       10.94      3.78 o
   3  -9   2       97.54      101.37     12.62 o
   4  -9   2       59.28       56.90      5.35 o
   5  -9   2       85.55       86.13      5.85 o
   6  -9   2        6.68       -0.59      6.83 o
   7  -9   2       16.19        6.74      7.23 o
   8  -9   2        0.02        7.56      5.87 o
   9  -9   2        0.78        2.30      5.84 o
 -14  -8   2        7.60        9.93      6.29 o
 -13  -8   2        1.81       -2.06      8.00 o
 -12  -8   2        0.02       -4.08      6.83 o
 -11  -8   2       66.44       68.51      5.81 o
 -10  -8   2       11.46       19.00      4.35 o
  -9  -8   2        5.60       15.07      3.88 o
  -8  -8   2       14.53       11.51      3.79 o
  -7  -8   2      989.74      931.09     11.47 o
  -6  -8   2      298.97      287.72     15.05 o
  -5  -8   2      304.61      294.65      6.50 o
  -4  -8   2      241.40      237.39      5.83 o
  -3  -8   2      509.36      486.42      7.68 o
  -2  -8   2      243.11      240.59      5.87 o
  -1  -8   2     1078.05      968.60     13.87 o
   0  -8   2        6.47        0.92      4.72 o
   1  -8   2        0.31        4.96      4.04 o
   2  -8   2       12.25        5.95      9.71 o
   3  -8   2      198.56      185.05      6.05 o
   4  -8   2        0.78        6.38      3.94 o
   5  -8   2        5.31        4.22      6.11 o
   6  -8   2       97.92       90.89     13.74 o
   7  -8   2       42.17       38.52     17.88 o
   8  -8   2       21.75       33.55      5.24 o
   9  -8   2        8.18        5.14      7.99 o
  10  -8   2        1.69        6.61      5.83 o
 -14  -7   2        2.74       -2.71      7.60 o
 -13  -7   2       63.52       57.72      6.33 o
 -12  -7   2       90.67       77.31      6.15 o
 -11  -7   2       29.32       38.78      5.21 o
 -10  -7   2      214.47      202.34      6.95 o
  -9  -7   2        4.22        6.13      4.39 o
  -8  -7   2       31.19       37.44     10.22 o
  -7  -7   2       55.14       54.20      4.15 o
  -6  -7   2        4.28       -1.08      4.25 o
  -5  -7   2     1302.08     1221.11     11.18 o
  -4  -7   2     1116.31     1052.15     16.97 o
  -3  -7   2     1935.40     1805.13     12.82 o
  -2  -7   2       22.93       26.88      3.72 o
  -1  -7   2      545.17      496.11     12.30 o
   0  -7   2       52.07       50.77      3.38 o
   1  -7   2       44.94       40.67      3.37 o
   2  -7   2      125.94      119.79      4.52 o
   3  -7   2        3.42        0.89      7.85 o
   4  -7   2       31.41       21.33      3.81 o
   5  -7   2        0.87        8.24      3.60 o
   6  -7   2      426.27      422.52      9.36 o
   7  -7   2       57.68       78.96      5.53 o
   8  -7   2        5.33        5.84      5.43 o
   9  -7   2        1.12        1.02      7.33 o
  10  -7   2        8.04       15.00      5.18 o
  11  -7   2        0.40       -7.97      7.97 o
 -14  -6   2        0.37        3.60     10.35 o
 -13  -6   2        7.80       -4.58      7.65 o
 -12  -6   2       77.93       75.02      5.75 o
 -11  -6   2        3.81        1.61      5.99 o
 -10  -6   2       21.65       14.48      8.06 o
  -9  -6   2      662.51      655.01     10.99 o
  -8  -6   2       19.11       26.59      3.53 o
  -7  -6   2      574.65      597.52     19.11 o
  -6  -6   2     1044.16     1039.40     10.12 o
  -5  -6   2      321.75      296.90      5.76 o
  -4  -6   2     1917.28     1869.99     16.25 o
  -3  -6   2        2.61        2.05      3.27 o
  -2  -6   2       21.48       22.23      3.54 o
  -1  -6   2       13.62        8.50      4.05 o
   0  -6   2      232.21      215.01      4.60 o
   1  -6   2     1183.07     1088.59     26.50 o
   2  -6   2       13.55       13.53      2.80 o
   3  -6   2      603.02      568.48      7.96 o
   4  -6   2       10.87        9.08      5.47 o
   5  -6   2        1.89       -2.75      8.71 o
   6  -6   2       14.26       12.73      3.86 o
   7  -6   2        0.38        3.16      4.13 o
   8  -6   2       99.27       99.92      6.25 o
   9  -6   2       11.35       15.19      4.71 o
  10  -6   2       28.41       35.92      6.56 o
  11  -6   2        5.87       -1.82      6.30 o
 -14  -5   2        0.48        1.24      7.45 o
 -13  -5   2       30.24       38.28     13.41 o
 -12  -5   2       34.92       31.24      5.51 o
 -11  -5   2       61.79       54.66      4.95 o
 -10  -5   2       23.13       22.68      4.14 o
  -9  -5   2      517.99      513.19     13.30 o
  -8  -5   2       29.87       28.10      7.27 o
  -7  -5   2        6.93        4.64      3.50 o
  -6  -5   2     3223.20     3226.62     24.71 o
  -5  -5   2      826.03      833.78     18.94 o
  -4  -5   2     1358.72     1385.28      9.86 o
  -3  -5   2      783.32      765.44     16.06 o
  -2  -5   2       24.94       24.18      2.17 o
  -1  -5   2      171.16      179.18      5.57 o
   0  -5   2       66.74       73.23      4.82 o
   1  -5   2      263.51      257.09      4.65 o
   2  -5   2      156.45      159.27      6.46 o
   3  -5   2      164.42      181.69      4.61 o
   4  -5   2      748.92      723.50      8.71 o
   5  -5   2      182.36      199.39      5.43 o
   6  -5   2      131.99      140.73      5.25 o
   7  -5   2       95.83      115.29     13.80 o
   8  -5   2        4.47        3.71      5.53 o
   9  -5   2       32.57       30.11      4.74 o
  10  -5   2        7.97        4.91      5.49 o
  11  -5   2        3.73        7.86      5.60 o
  12  -5   2        6.99       14.74      5.35 o
 -15  -4   2       14.00       10.39      7.11 o
 -14  -4   2       57.81       47.85      6.55 o
 -13  -4   2       50.42       62.81      6.04 o
 -12  -4   2       39.04       33.86      5.35 o
 -11  -4   2        0.05       -1.08      5.50 o
 -10  -4   2       53.81       49.02      4.28 o
  -9  -4   2      182.63      173.26      5.70 o
  -8  -4   2      337.84      343.40      6.62 o
  -7  -4   2      312.14      323.73      5.91 o
  -6  -4   2      511.32      563.19     11.16 o
  -5  -4   2     1703.51     1703.21     11.86 o
  -4  -4   2      779.94      782.00     11.16 o
  -3  -4   2      498.08      488.72     11.51 o
  -2  -4   2      353.42      346.42      4.42 o
  -1  -4   2      374.67      408.57      4.68 o
   0  -4   2      332.35      304.73      7.18 o
   1  -4   2       93.56      120.84      3.08 o
   2  -4   2      395.20      368.90      5.11 o
   3  -4   2       39.68       48.89      2.83 o
   4  -4   2      348.50      370.26      6.04 o
   5  -4   2      209.52      203.22      5.10 o
   6  -4   2       46.21       47.82      9.03 o
   7  -4   2       43.53       49.50      4.24 o
   8  -4   2       34.60       40.78      6.62 o
   9  -4   2       17.93       21.46      4.24 o
  10  -4   2        5.48        7.30      6.07 o
  11  -4   2        1.91        7.97      5.34 o
  12  -4   2       21.92       23.65      5.75 o
  13  -4   2        1.95        6.06      7.23 o
 -15  -3   2        0.10       -6.72      8.15 o
 -14  -3   2       32.35       25.52     10.08 o
 -13  -3   2       27.21       35.65      5.37 o
 -12  -3   2        3.25        0.53      6.00 o
 -11  -3   2      185.74      184.06      6.76 o
 -10  -3   2       22.31       22.51      5.37 o
  -9  -3   2       49.20       59.20      5.14 o
  -8  -3   2      151.50      158.71      5.10 o
  -7  -3   2      384.04      361.79      6.12 o
  -6  -3   2     1623.12     1693.18     15.17 o
  -5  -3   2      436.13      495.18      7.31 o
  -4  -3   2     2601.16     2870.53     67.82 o
  -3  -3   2     3302.84     3675.95     63.85 o
  -2  -3   2       61.57       48.16      2.40 o
  -1  -3   2     7616.29     7356.90    213.01 o
   0  -3   2       46.31       33.65      1.85 o
   1  -3   2      204.05      180.76      6.70 o
   2  -3   2       38.50       48.11      2.21 o
   3  -3   2      963.97      997.23     10.38 o
   4  -3   2     1724.42     1748.10     29.36 o
   5  -3   2      160.69      172.19      4.46 o
   6  -3   2      239.56      241.03      5.55 o
   7  -3   2       11.18        4.01      3.12 o
   8  -3   2      226.90      221.74      9.93 o
   9  -3   2        0.00       -5.42      5.42 o
  10  -3   2        2.17       -2.38      6.07 o
  11  -3   2       40.78       36.56      5.52 o
  12  -3   2        9.28        5.92      6.01 o
  13  -3   2        2.37       13.32      4.97 o
 -15  -2   2       31.64       29.24      6.42 o
 -14  -2   2        1.12       -9.69      9.69 o
 -13  -2   2        1.65       -6.79      6.80 o
 -12  -2   2       43.26       42.57      5.04 o
 -11  -2   2      313.78      303.90      8.08 o
 -10  -2   2        4.59        5.01      5.17 o
  -9  -2   2       11.06       13.48      3.32 o
  -8  -2   2      876.96      884.78      9.79 o
  -7  -2   2       36.57       32.93      3.11 o
  -6  -2   2      108.07      122.07      3.50 o
  -5  -2   2      867.69     1058.64      8.04 o
  -4  -2   2      430.74      595.59      5.50 o
  -3  -2   2     1509.73     1590.15     10.39 o
  -2  -2   2       70.40       91.71      2.14 o
  -1  -2   2     3074.96     3077.77     13.34 o
   0  -2   2     3532.99     3713.05     36.19 o
   1  -2   2      413.45      467.15      4.10 o
   2  -2   2     3131.45     3099.50     49.20 o
   3  -2   2       43.45       36.10      2.24 o
   4  -2   2       20.91       21.13      4.85 o
   5  -2   2      135.83      148.94      3.79 o
   6  -2   2      241.77      222.56     12.61 o
   7  -2   2       30.72       35.34      3.23 o
   8  -2   2       59.00       53.83      3.96 o
   9  -2   2        2.91        1.11      3.83 o
  10  -2   2        1.81       -5.86      5.86 o
  11  -2   2      120.91      119.32      6.52 o
  12  -2   2       52.69       52.95      5.90 o
  13  -2   2        6.72       -3.04      7.12 o
  14  -2   2        0.11       -5.18      8.35 o
 -14  -1   2        3.22        8.65      5.87 o
 -13  -1   2        6.39        9.88      8.34 o
 -12  -1   2        8.26       16.53      5.02 o
 -11  -1   2        0.58       -4.17      7.76 o
 -10  -1   2        2.33       -2.16      5.31 o
  -9  -1   2      183.83      194.58      7.02 o
  -8  -1   2      504.65      496.01      9.18 o
  -7  -1   2      595.64      597.94     10.19 o
  -6  -1   2      119.58      139.63      3.80 o
  -5  -1   2     1952.00     2146.97     13.69 o
  -4  -1   2      354.60      422.75      6.01 o
  -3  -1   2      761.40      878.11      8.11 o
  -2  -1   2     2502.61     2682.84     12.15 o
  -1  -1   2      891.42      839.05      6.58 o
   0  -1   2     4162.64     4122.37     51.68 o
   1  -1   2      945.89      979.82     22.28 o
   2  -1   2    10466.84    11139.10    138.69 o
   3  -1   2      324.49      385.19      5.42 o
   4  -1   2     4396.85     4936.23    105.04 o
   5  -1   2      162.81      179.33      3.90 o
   6  -1   2      159.05      182.80     12.38 o
   7  -1   2       71.39       67.33      4.50 o
   8  -1   2       55.86       58.70      3.87 o
   9  -1   2       86.43       76.77      4.78 o
  10  -1   2      183.06      181.91     12.82 o
  11  -1   2      136.17      143.84      6.97 o
  12  -1   2       46.96       44.55      5.79 o
  13  -1   2       15.39        6.25      7.28 o
  14  -1   2        0.30        3.25      6.45 o
 -14   0   2        6.89        2.81      7.78 o
 -13   0   2       83.14       71.38      6.33 o
 -12   0   2       34.20       38.54      5.28 o
 -11   0   2        8.12        0.66      6.37 o
 -10   0   2        0.17        2.95      4.79 o
  -9   0   2      129.07      136.02      7.08 o
  -8   0   2       54.60       55.60      4.55 o
  -7   0   2      268.23      256.56      5.48 o
  -6   0   2      361.19      364.63      5.53 o
  -5   0   2     1233.00     1469.09     12.54 o
  -4   0   2     1470.05     1490.11     10.21 o
  -3   0   2     2413.40     2569.55     44.65 o
  -2   0   2     4094.89     4630.66     15.46 o
  -1   0   2     1471.55     1636.79      7.96 o
   0   0   2      223.49      181.89      3.01 o
   1   0   2      179.26      173.46      2.10 o
   2   0   2    23578.66    26741.12    113.07 o
   3   0   2      479.58      525.83      9.19 o
   4   0   2      437.66      452.27     15.03 o
   5   0   2      742.11      896.73     11.50 o
   6   0   2      833.39      843.24      8.45 o
   7   0   2      343.93      343.46      5.88 o
   8   0   2       41.64       46.45      3.65 o
   9   0   2        5.91        7.97      3.43 o
  10   0   2        0.01        4.15      5.48 o
  11   0   2       66.15       55.94      5.42 o
  12   0   2        5.95        4.14      5.49 o
  13   0   2      128.03      127.95      7.41 o
  14   0   2       16.93        6.79     11.71 o
 -14   1   2        9.93        5.74      6.51 o
 -13   1   2       47.81       46.39      5.96 o
 -12   1   2        0.80       -3.66      6.27 o
 -11   1   2        1.43       -0.27      5.92 o
 -10   1   2      173.16      169.84      6.39 o
  -9   1   2       12.98       27.13      3.58 o
  -8   1   2      224.81      207.23      7.18 o
  -7   1   2        1.72        2.96      4.05 o
  -6   1   2      183.26      195.73      4.65 o
  -5   1   2       31.81       35.94      2.52 o
  -4   1   2       30.12       30.98      3.15 o
  -3   1   2      506.18      637.70      5.05 o
  -2   1   2     1810.62     1948.86     18.34 o
  -1   1   2     2733.50     2809.66     29.41 o
   0   1   2    15413.01    16706.34    210.96 o
   1   1   2       24.09       24.77      3.34 o
   2   1   2       45.68       51.05      1.71 o
   3   1   2     1685.23     1916.22     18.82 o
   4   1   2       33.83       50.80      5.33 o
   5   1   2      380.81      450.12      7.56 o
   6   1   2        1.31        6.15      4.56 o
   7   1   2      319.65      322.86      5.70 o
   8   1   2       48.64       51.05      3.96 o
   9   1   2      832.72      822.72     10.31 o
  10   1   2      292.69      297.92      7.49 o
  11   1   2       56.09       51.74      6.44 o
  12   1   2        6.40        5.52      6.94 o
  13   1   2        0.37       -7.42      7.42 o
  14   1   2       21.54       24.12      5.48 o
  15   1   2        0.05        3.89      7.74 o
 -14   2   2        0.13       -1.11      7.64 o
 -13   2   2        2.22        5.79      7.54 o
 -12   2   2       16.04       19.10      7.60 o
 -11   2   2        8.99       -1.96      6.53 o
 -10   2   2       65.87       73.41      5.13 o
  -9   2   2      330.28      348.44     15.10 o
  -8   2   2      287.39      274.14      6.47 o
  -7   2   2      586.87      592.99      8.19 o
  -6   2   2      823.78      859.43      8.68 o
  -5   2   2        1.14       -2.92      2.92 o
  -4   2   2     1475.60     1455.03     10.34 o
  -3   2   2     1071.33     1160.49      9.33 o
  -2   2   2      103.77      132.91      3.16 o
  -1   2   2       12.10       22.46      2.80 o
   0   2   2     2309.05     2246.17     10.05 o
   1   2   2     4420.06     5213.35     29.50 o
   2   2   2       24.22       24.31      1.85 o
   3   2   2      373.93      491.95      4.27 o
   4   2   2     1752.49     2130.76     37.45 o
   5   2   2      154.78      170.13      4.90 o
   6   2   2      134.98      156.35      8.38 o
   7   2   2     1787.07     1824.41     28.10 o
   8   2   2      828.66      861.76     20.92 o
   9   2   2      171.45      185.07      6.45 o
  10   2   2       22.26       28.23      4.06 o
  11   2   2      279.04      266.43      7.72 o
  12   2   2      123.18      107.14      6.44 o
  13   2   2      133.55      120.45      7.02 o
  14   2   2       34.40       38.01      8.90 o
  15   2   2        6.84       12.87      6.46 o
 -13   3   2       19.05       25.21      5.54 o
 -12   3   2       19.13       29.15      5.12 o
 -11   3   2       59.96       62.75      5.70 o
 -10   3   2        1.40        2.80      6.20 o
  -9   3   2        5.23        2.70      5.69 o
  -8   3   2       83.46       92.98      4.53 o
  -7   3   2      186.39      181.93      5.32 o
  -6   3   2     1727.49     1665.76     12.73 o
  -5   3   2      286.85      290.42      5.12 o
  -4   3   2      245.37      229.26      4.19 o
  -3   3   2      773.02      789.06     13.41 o
  -2   3   2      297.66      335.82      4.96 o
  -1   3   2       87.21       91.96      3.29 o
   0   3   2      100.40      108.57      2.22 o
   1   3   2        3.89       11.45      2.29 o
   2   3   2     1847.10     2111.18     11.75 o
   3   3   2     3545.27     4315.26     63.73 o
   4   3   2     1573.40     1620.05     15.99 o
   5   3   2      280.42      387.29      4.91 o
   6   3   2      112.07      123.98      3.50 o
   7   3   2      132.93      149.49      4.25 o
   8   3   2      275.59      284.23      5.88 o
   9   3   2       11.90        8.64      3.43 o
  10   3   2      122.44      130.23      7.41 o
  11   3   2      350.22      342.69      8.49 o
  12   3   2      142.90      120.73      6.64 o
  13   3   2       73.12       70.86      6.21 o
  14   3   2        0.03        7.09      5.87 o
  15   3   2        5.13       14.05      6.84 o
 -13   4   2        3.44       11.42      6.06 o
 -12   4   2        5.56       -8.05      8.05 o
 -11   4   2        3.18        4.79      4.84 o
 -10   4   2       79.13      103.59      6.03 o
  -9   4   2       22.61       25.84      4.29 o
  -8   4   2       65.81       59.91      4.38 o
  -7   4   2      232.74      235.74      6.15 o
  -6   4   2      279.03      237.62      8.36 o
  -5   4   2      171.56      162.30      4.46 o
  -4   4   2     1379.32     1394.28     10.15 o
  -3   4   2      958.67      991.14      7.98 o
  -2   4   2        0.30       -0.67      3.53 o
  -1   4   2      748.43      714.10      5.86 o
   0   4   2     1021.30     1104.73      7.42 o
   1   4   2       33.07       26.56      1.80 o
   2   4   2      408.64      416.74     13.88 o
   3   4   2     1317.55     1581.64     10.38 o
   4   4   2      218.64      321.58      4.40 o
   5   4   2     1812.40     1930.56     13.15 o
   6   4   2      126.31      152.14      4.31 o
   7   4   2     1021.95     1128.75      9.75 o
   8   4   2       13.83       21.79      2.98 o
   9   4   2       98.37      105.65      4.82 o
  10   4   2      328.86      325.23      7.46 o
  11   4   2       65.45       56.81      6.58 o
  12   4   2        0.12        0.52      5.97 o
  13   4   2        3.37        4.58      8.02 o
  14   4   2       23.29       17.66     21.78 o
  15   4   2       40.82       27.62      6.58 o
 -12   5   2       53.30       60.74      6.77 o
 -11   5   2       59.74       57.04      6.37 o
 -10   5   2       13.46       20.71      8.17 o
  -9   5   2        5.76        7.04      5.72 o
  -8   5   2       68.25       75.31      8.49 o
  -7   5   2        5.83       10.65      5.76 o
  -6   5   2       27.53       25.71      3.35 o
  -5   5   2        0.94       -1.46      3.93 o
  -4   5   2      507.24      452.49     15.52 o
  -3   5   2      109.59      119.61      5.02 o
  -2   5   2     1051.97      993.33      8.19 o
  -1   5   2       31.33       27.95      2.17 o
   0   5   2      231.54      228.22     12.13 o
   1   5   2     1877.60     2033.86     14.29 o
   2   5   2     1662.20     1816.88     38.47 o
   3   5   2      835.59      927.94     13.63 o
   4   5   2       13.98       24.12      2.25 o
   5   5   2     1597.37     1720.35     21.92 o
   6   5   2      243.37      280.97      5.14 o
   7   5   2      593.70      582.80      7.54 o
   8   5   2       74.50       84.53      4.28 o
   9   5   2      155.13      158.73      5.44 o
  10   5   2      228.59      242.65     11.07 o
  11   5   2       82.49       87.53     13.69 o
  12   5   2      190.86      166.79      6.89 o
  13   5   2       42.82       36.28      5.69 o
  14   5   2        4.60       -6.21      7.34 o
  15   5   2       26.35       30.65      6.10 o
 -12   6   2       18.05       -5.07      8.73 o
 -11   6   2        2.19        4.54      7.11 o
 -10   6   2       27.85       23.43      5.27 o
  -9   6   2       11.02       12.51      4.46 o
  -8   6   2      187.62      181.67     22.80 o
  -7   6   2      105.00       95.38      5.43 o
  -6   6   2        0.04       -0.61      4.74 o
  -5   6   2       37.67       40.99      3.53 o
  -4   6   2      176.49      181.91      8.73 o
  -3   6   2        0.10        3.96      3.30 o
  -2   6   2      155.82      151.65      4.12 o
  -1   6   2      664.47      626.89     17.35 o
   0   6   2      652.27      647.03      6.78 o
   1   6   2      214.06      241.42      4.34 o
   2   6   2       63.84       70.14      2.71 o
   3   6   2        1.66        0.32      2.37 o
   4   6   2       95.68       94.84      3.33 o
   5   6   2       43.30       58.98      3.39 o
   6   6   2       17.85       21.31      5.38 o
   7   6   2      466.48      460.63      7.19 o
   8   6   2       43.31       44.16      3.62 o
   9   6   2      423.97      406.81      7.81 o
  10   6   2       64.67       61.91      4.68 o
  11   6   2       85.92       88.41      5.50 o
  12   6   2        1.15       -6.35      6.35 o
  13   6   2       26.72       27.99      5.46 o
  14   6   2        7.30        1.36      7.72 o
  15   6   2        2.34        6.03      7.50 o
 -11   7   2        0.14       -7.58      7.88 o
 -10   7   2       25.14       10.34      6.67 o
  -9   7   2        5.43        1.36      6.64 o
  -8   7   2       29.33       29.76      5.06 o
  -7   7   2        1.63        8.07      4.32 o
  -6   7   2       21.56       18.55      3.86 o
  -5   7   2       20.36       16.00      3.65 o
  -4   7   2      102.24       94.94      4.57 o
  -3   7   2       78.64       66.76      3.79 o
  -2   7   2      220.28      208.79      5.16 o
  -1   7   2      417.68      398.31      6.32 o
   0   7   2        4.93        1.45      3.58 o
   1   7   2      248.39      231.37      7.20 o
   2   7   2       98.89       89.24      4.31 o
   3   7   2      153.43      150.27      5.29 o
   4   7   2      248.33      271.54     10.22 o
   5   7   2      645.60      680.84      9.07 o
   6   7   2      188.42      167.25      4.88 o
   7   7   2       34.52       36.88      3.64 o
   8   7   2       83.69       89.35      4.66 o
   9   7   2       45.62       49.87      6.46 o
  10   7   2        1.24       -0.74      5.48 o
  11   7   2       43.57       50.79     12.66 o
  12   7   2      124.73      126.24      6.88 o
  13   7   2      107.50      104.11      6.95 o
  14   7   2        5.74        4.00      7.54 o
  15   7   2       36.09       41.54      6.50 o
 -10   8   2        4.84        1.53      7.54 o
  -9   8   2        4.53        9.91      5.77 o
  -8   8   2        5.58        1.75      5.48 o
  -7   8   2       44.78       58.70      5.21 o
  -6   8   2       51.81       46.94      4.76 o
  -5   8   2       27.12       27.22      5.32 o
  -4   8   2      150.69      141.66      6.86 o
  -3   8   2       93.94      101.99      4.73 o
  -2   8   2      255.13      230.05      5.87 o
  -1   8   2      632.91      584.81      8.28 o
   0   8   2       33.16       33.87      3.23 o
   1   8   2       82.24       71.44      3.73 o
   2   8   2      141.86      130.95      4.31 o
   3   8   2      290.68      288.96     10.98 o
   4   8   2      127.41      112.54      4.43 o
   5   8   2      199.66      212.88     10.03 o
   6   8   2       40.12       43.64      3.84 o
   7   8   2      558.79      563.46      8.67 o
   8   8   2      145.63      149.66      5.47 o
   9   8   2       69.54       81.23      9.29 o
  10   8   2        2.15        5.55      5.61 o
  11   8   2        6.89        0.84     10.78 o
  12   8   2        9.62       16.24      5.00 o
  13   8   2       67.86       72.46     10.27 o
  14   8   2       17.75       20.54      5.77 o
  -9   9   2        0.58        8.80      9.86 o
  -8   9   2        0.18       -3.01      6.82 o
  -7   9   2        0.97        2.74      5.35 o
  -6   9   2       29.79       36.52     11.00 o
  -5   9   2       51.37       48.40      4.84 o
  -4   9   2       15.97       11.11      4.05 o
  -3   9   2      166.69      149.18      6.00 o
  -2   9   2       63.94       63.45      5.74 o
  -1   9   2      273.35      239.88      6.35 o
   0   9   2      369.33      352.31      6.99 o
   1   9   2       12.10       15.45      3.17 o
   2   9   2      227.65      215.37     10.06 o
   3   9   2        0.25        5.63      3.43 o
   4   9   2       29.73       27.48      3.52 o
   5   9   2      395.88      371.09     10.54 o
   6   9   2       72.31       77.43     12.48 o
   7   9   2      379.59      422.47      8.14 o
   8   9   2        0.06        3.40      4.18 o
   9   9   2       85.78      102.64      5.79 o
  10   9   2       34.67       34.66      5.35 o
  11   9   2       20.54       23.55      5.22 o
  12   9   2       61.80       63.31     11.26 o
  13   9   2        1.56       -0.75      7.10 o
  14   9   2        2.11       -5.67      9.32 o
  -8  10   2        5.38        2.76      7.74 o
  -7  10   2       37.25       43.44      5.66 o
  -6  10   2        0.29        4.60      6.71 o
  -5  10   2        2.54        2.09     11.89 o
  -4  10   2       74.75       84.52      5.70 o
  -3  10   2       18.38       12.46      9.92 o
  -2  10   2      161.44      170.32      6.19 o
  -1  10   2       24.32       18.97      3.90 o
   0  10   2        0.29       -2.61      4.97 o
   1  10   2       67.73       71.30      4.80 o
   2  10   2      213.40      189.64      6.15 o
   3  10   2       86.80       92.17      4.67 o
   4  10   2       35.05       32.73      3.97 o
   5  10   2      274.39      294.40     20.16 o
   6  10   2        9.22        5.94      4.39 o
   7  10   2      297.22      329.52     13.80 o
   8  10   2        2.96        2.15     10.55 o
   9  10   2        1.03        4.36      6.11 o
  10  10   2      172.23      184.21      7.60 o
  11  10   2       33.59       34.38     10.17 o
  12  10   2       40.83       43.49      5.81 o
  13  10   2       12.98       22.14     22.21 o
  -7  11   2       28.21       17.89      7.14 o
  -6  11   2       29.62       21.40      5.71 o
  -5  11   2        0.11       -7.22      7.22 o
  -4  11   2       13.34       11.52      5.71 o
  -3  11   2       27.35       33.47      4.88 o
  -2  11   2       44.14       45.29      6.17 o
  -1  11   2        0.05        6.09      4.51 o
   0  11   2       16.74       11.14      4.80 o
   1  11   2      365.17      394.44      8.54 o
   2  11   2       51.85       57.09      9.58 o
   3  11   2       10.41        8.73      4.08 o
   4  11   2       65.21       55.62      4.63 o
   5  11   2       12.93        7.17      4.90 o
   6  11   2       38.16       39.25      4.59 o
   7  11   2      135.59      127.64      6.36 o
   8  11   2       25.47       36.29      7.45 o
   9  11   2       26.53       24.04      9.42 o
  10  11   2       25.99       33.81      5.46 o
  11  11   2       69.22       77.33      6.83 o
  12  11   2       12.60       18.61      5.58 o
  13  11   2        4.49        7.47      6.84 o
  -6  12   2        3.14       -8.34     16.86 o
  -5  12   2       40.95       45.44      6.87 o
  -4  12   2        0.58        8.28      6.79 o
  -3  12   2       41.41       47.20      6.59 o
  -2  12   2       19.43       14.33      9.60 o
  -1  12   2       33.34       33.13      4.95 o
   0  12   2        0.00       -0.74      5.71 o
   1  12   2        0.20        5.96      6.00 o
   2  12   2        4.35        1.44      5.96 o
   3  12   2       48.48       47.25      5.63 o
   4  12   2      122.96      124.63      6.34 o
   5  12   2      377.65      399.30     11.75 o
   6  12   2       92.21      105.44      5.89 o
   7  12   2       53.75       51.27      5.54 o
   8  12   2       81.55       83.02      7.09 o
   9  12   2        0.99       -6.24      6.92 o
  10  12   2       50.60       49.84      6.25 o
  11  12   2        0.72       -8.17      8.17 o
  12  12   2       10.69       11.29      8.71 o
  -4  13   2        6.82        0.48      8.44 o
  -3  13   2        0.00       -7.35      7.35 o
  -2  13   2        7.74       10.27      6.08 o
  -1  13   2       91.74       97.94     11.30 o
   0  13   2        0.10       -5.38      5.38 o
   1  13   2       22.58       21.38      5.73 o
   2  13   2       13.70       14.61      5.57 o
   3  13   2       16.01       24.28      8.00 o
   4  13   2       31.11       40.39      5.20 o
   5  13   2       78.24       83.34      6.36 o
   6  13   2        7.35       19.33      4.97 o
   7  13   2        1.18        3.65      9.06 o
   8  13   2      136.15      109.56      7.44 o
   9  13   2        6.35       -5.07      8.95 o
  10  13   2       39.23       49.00     12.05 o
  11  13   2        6.96       -6.85      8.76 o
  -2  14   2        9.26        7.14      8.18 o
  -1  14   2       29.42       36.89     10.38 o
   0  14   2        3.17        0.02      6.98 o
   1  14   2        4.23       -7.70      7.70 o
   2  14   2        9.24        5.04      6.81 o
   3  14   2        4.04       -1.53     11.66 o
   4  14   2       37.81       36.98      6.19 o
   5  14   2       46.16       50.98      6.20 o
   6  14   2        0.07        1.30      7.01 o
   7  14   2        5.36        0.32      7.83 o
   8  14   2       33.41       27.66     13.58 o
   9  14   2       16.18       17.47      5.72 o
   1  15   2        7.22       18.75      8.75 o
   2  15   2        6.30        5.65      7.87 o
   3  15   2        5.83        3.32      8.12 o
   4  15   2       57.63       63.33      6.64 o
   5  15   2        8.68        7.58      6.31 o
   6  15   2        2.57        1.43      9.00 o
  -5 -14   3        4.64        9.33     10.94 o
  -4 -14   3        0.31        3.95      6.16 o
  -3 -14   3       21.48       20.73     15.63 o
  -2 -14   3        3.68       13.94      6.08 o
  -8 -13   3       27.92       20.90     11.79 o
  -7 -13   3        5.09        7.67      6.26 o
  -6 -13   3      123.95      115.18      7.74 o
  -5 -13   3        2.90        5.87      6.68 o
  -4 -13   3        2.02        3.25      7.19 o
  -3 -13   3        0.71       -7.19      7.19 o
  -2 -13   3        5.68       15.21      5.89 o
  -1 -13   3       26.15       26.83      5.50 o
   0 -13   3        0.16       -2.84      7.41 o
   1 -13   3       19.78       27.90      5.94 o
   2 -13   3        1.50       -8.04      8.04 o
 -10 -12   3        0.98        6.69      7.11 o
  -9 -12   3       11.92        9.46      6.56 o
  -8 -12   3       92.03       85.18     10.97 o
  -7 -12   3        0.46        8.67      5.52 o
  -6 -12   3       45.00       46.97      5.75 o
  -5 -12   3        0.00       -6.20      6.60 o
  -4 -12   3       15.06       26.06      6.78 o
  -3 -12   3       43.03       46.28      5.62 o
  -2 -12   3       11.96       10.07      5.64 o
  -1 -12   3        0.57        7.42     12.14 o
   0 -12   3        3.87        0.18      9.11 o
   1 -12   3       41.59       54.73      5.92 o
   2 -12   3        7.80        3.20      7.88 o
   3 -12   3        5.30       -0.20      5.95 o
   4 -12   3        1.66        5.45      6.24 o
 -11 -11   3        2.54       -3.77      7.66 o
 -10 -11   3        3.76       15.00      5.33 o
  -9 -11   3       22.57       17.05      5.38 o
  -8 -11   3        0.36        6.85      6.51 o
  -7 -11   3        7.79       12.30      4.51 o
  -6 -11   3        8.75       17.37      4.24 o
  -5 -11   3       83.57       85.06     15.68 o
  -4 -11   3       12.60       14.28      5.09 o
  -3 -11   3        1.45        6.53      5.57 o
  -2 -11   3        2.16       -0.06      4.88 o
  -1 -11   3        0.00        2.92      6.04 o
   0 -11   3        3.88       -0.64      9.29 o
   1 -11   3        2.31       -6.64      6.64 o
   2 -11   3        3.75        3.11      6.50 o
   3 -11   3       11.73        2.81      7.02 o
   4 -11   3        7.56        1.14      7.48 o
   5 -11   3        9.70       15.58     11.06 o
   6 -11   3        0.50        0.60      6.71 o
 -12 -10   3       59.64       72.02     18.03 o
 -11 -10   3        0.01        4.77      6.88 o
 -10 -10   3       49.23       39.88      5.85 o
  -9 -10   3      120.21      102.94      7.81 o
  -8 -10   3      204.00      208.44      7.46 o
  -7 -10   3        2.81        1.84      5.60 o
  -6 -10   3        5.40        4.38      5.79 o
  -5 -10   3        0.63       -3.50      5.67 o
  -4 -10   3        0.85       -3.63      7.15 o
  -3 -10   3        6.31        9.91      6.71 o
  -2 -10   3        0.29       -0.79      5.33 o
  -1 -10   3       59.42       61.32      4.77 o
   0 -10   3       17.54       11.88      4.85 o
   1 -10   3       29.25       24.21     12.05 o
   2 -10   3        4.11        1.18      4.96 o
   3 -10   3        0.06       -2.87      6.29 o
   4 -10   3        4.26        8.73      4.99 o
   5 -10   3        2.25        6.17      7.93 o
   6 -10   3        2.00        7.57      6.60 o
   7 -10   3        2.91        0.81      7.38 o
 -13  -9   3        0.09       11.84      5.06 o
 -12  -9   3        1.14       -8.07      8.07 o
 -11  -9   3       21.03       19.66     11.54 o
 -10  -9   3      138.26      135.66      6.80 o
  -9  -9   3        8.37        9.83      4.88 o
  -8  -9   3       75.89       75.55      7.18 o
  -7  -9   3       11.95       10.89      4.02 o
  -6  -9   3        0.45       -3.06      5.18 o
  -5  -9   3       31.62       33.09      4.14 o
  -4  -9   3        0.30        0.21      5.26 o
  -3  -9   3        0.19        2.34      4.56 o
  -2  -9   3      137.37      132.50      5.25 o
  -1  -9   3      269.87      269.94      7.88 o
   0  -9   3      137.91      128.74      5.83 o
   1  -9   3      113.57      110.06      5.37 o
   2  -9   3        2.47        5.13      4.85 o
   3  -9   3       19.97       21.59      5.56 o
   4  -9   3       50.32       49.24     13.40 o
   5  -9   3       23.36       26.20      4.86 o
   6  -9   3        2.21        0.97      6.57 o
   7  -9   3        4.96        7.46      5.67 o
   8  -9   3        0.66       -7.64      7.64 o
 -13  -8   3       11.53        5.41      6.58 o
 -12  -8   3        1.59        6.17      7.08 o
 -11  -8   3       25.18       34.56      7.10 o
 -10  -8   3        1.08        6.12      5.90 o
  -9  -8   3      168.86      162.39      8.14 o
  -8  -8   3        3.97        4.06      5.43 o
  -7  -8   3      177.47      177.69      6.11 o
  -6  -8   3       59.20       53.11      4.65 o
  -5  -8   3       25.84       27.17      4.47 o
  -4  -8   3       53.76       55.42      5.33 o
  -3  -8   3      300.30      303.01      6.46 o
  -2  -8   3       28.77       37.61      3.51 o
  -1  -8   3       24.66       30.32      3.40 o
   0  -8   3        0.05        3.85      4.29 o
   1  -8   3        3.20        3.88      3.85 o
   2  -8   3       92.95       92.15      4.69 o
   3  -8   3      234.76      238.12     10.23 o
   4  -8   3       33.41       31.70      4.54 o
   5  -8   3       24.43       30.61     14.66 o
   6  -8   3       27.73       25.16      4.94 o
   7  -8   3        0.19        5.44      5.29 o
   8  -8   3        3.37        8.72      4.98 o
   9  -8   3        1.45        5.95      4.79 o
  10  -8   3        0.36       -8.02     12.67 o
 -14  -7   3       24.22       28.33      7.64 o
 -13  -7   3       10.22        4.90      9.24 o
 -12  -7   3       63.05       65.91      6.04 o
 -11  -7   3      313.39      305.84      8.77 o
 -10  -7   3      219.29      211.76      9.53 o
  -9  -7   3       69.04       67.38      4.82 o
  -8  -7   3        8.96        6.38      3.58 o
  -7  -7   3       24.33       26.92      8.99 o
  -6  -7   3      155.16      168.18      8.94 o
  -5  -7   3       39.15       35.95      3.41 o
  -4  -7   3       23.11       21.15      7.43 o
  -3  -7   3       89.18       95.82      4.29 o
  -2  -7   3      417.86      379.74      6.64 o
  -1  -7   3     1423.28     1254.31     23.36 o
   0  -7   3      258.06      249.10      5.96 o
   1  -7   3        3.96        1.09      4.11 o
   2  -7   3       47.34       34.95      3.50 o
   3  -7   3       94.62       95.76      4.72 o
   4  -7   3       97.74       98.00      7.21 o
   5  -7   3        5.35       -8.06      9.00 o
   6  -7   3      329.41      344.26      9.01 o
   7  -7   3       48.73       39.39      8.88 o
   8  -7   3       31.78       39.73      5.15 o
   9  -7   3        2.89        4.43      5.39 o
  10  -7   3        2.70        2.17      8.04 o
 -14  -6   3        0.04        9.70      5.86 o
 -13  -6   3      119.72       99.96      7.09 o
 -12  -6   3      160.48      133.39      9.18 o
 -11  -6   3       31.76       24.09      5.11 o
 -10  -6   3       61.66       54.13      4.88 o
  -9  -6   3       38.98       40.44      4.57 o
  -8  -6   3        0.29       -4.77      4.77 o
  -7  -6   3       27.22       27.30      7.82 o
  -6  -6   3      221.63      220.26      5.42 o
  -5  -6   3        2.61        2.35      3.17 o
  -4  -6   3      683.12      681.01     17.24 o
  -3  -6   3     2677.26     2478.83     17.49 o
  -2  -6   3      420.15      406.64      6.11 o
  -1  -6   3      212.86      197.95      4.65 o
   0  -6   3      598.08      560.12      7.18 o
   1  -6   3       49.49       36.95      3.19 o
   2  -6   3      239.11      219.47      5.34 o
   3  -6   3      486.75      442.62     13.57 o
   4  -6   3       55.74       45.68      3.93 o
   5  -6   3      172.95      177.45      5.71 o
   6  -6   3      214.88      221.87     12.68 o
   7  -6   3       90.25       92.53      8.84 o
   8  -6   3       27.31       21.67      4.97 o
   9  -6   3        3.11        3.79     10.32 o
  10  -6   3       44.60       48.70     15.07 o
  11  -6   3        0.44       -3.39      7.31 o
 -14  -5   3        6.09       -9.14      9.94 o
 -13  -5   3       20.02       18.41      5.58 o
 -12  -5   3       81.25       68.01      5.77 o
 -11  -5   3        6.25        9.68      4.33 o
 -10  -5   3        1.07       11.36      4.34 o
  -9  -5   3      251.33      240.80      6.67 o
  -8  -5   3      157.10      169.65      5.39 o
  -7  -5   3      224.89      238.77      8.18 o
  -6  -5   3       11.49       12.05      5.61 o
  -5  -5   3      464.43      456.92      9.83 o
  -4  -5   3      427.09      407.76     14.12 o
  -3  -5   3      158.65      156.67      3.90 o
  -2  -5   3      860.82      827.02     25.89 o
  -1  -5   3       60.13       60.89      2.88 o
   0  -5   3     2334.38     2085.42     15.36 o
   1  -5   3      784.48      751.90      7.67 o
   2  -5   3        8.55        7.25      2.93 o
   3  -5   3      233.32      236.34      5.91 o
   4  -5   3       34.22       37.74      5.57 o
   5  -5   3        5.94       10.78      7.27 o
   6  -5   3       18.20       13.59      4.79 o
   7  -5   3       11.27       11.02      3.93 o
   8  -5   3       45.35       45.58      5.13 o
   9  -5   3        4.38       -0.39      7.45 o
  10  -5   3       59.34       63.38      6.14 o
  11  -5   3        0.61       -6.95      6.95 o
  12  -5   3        2.99        6.22      7.62 o
 -14  -4   3        1.78        6.60      6.15 o
 -13  -4   3      163.05      161.70      7.87 o
 -12  -4   3        0.13        6.30      6.34 o
 -11  -4   3       12.88        7.27      4.38 o
 -10  -4   3       10.90       12.02      4.33 o
  -9  -4   3       56.87       39.10      8.30 o
  -8  -4   3       99.08       95.41      4.54 o
  -7  -4   3       16.52       18.33      2.92 o
  -6  -4   3       80.97       95.41      3.75 o
  -5  -4   3      716.40      742.39      7.66 o
  -4  -4   3      378.16      401.29     13.36 o
  -3  -4   3      611.88      586.91      6.16 o
  -2  -4   3        0.31        0.17      2.66 o
  -1  -4   3     1172.68     1197.10     12.33 o
   0  -4   3      108.98      103.43      3.08 o
   1  -4   3      143.38      124.05      3.34 o
   2  -4   3       68.15       65.15      2.89 o
   3  -4   3       36.13       37.46      5.47 o
   4  -4   3      922.71      903.21      9.06 o
   5  -4   3      222.75      179.85      7.55 o
   6  -4   3      240.83      223.25      7.26 o
   7  -4   3      137.99      116.77      5.40 o
   8  -4   3       28.26       38.26      4.32 o
   9  -4   3       40.38       43.81      4.53 o
  10  -4   3        1.61        7.84      5.20 o
  11  -4   3        8.93        8.53      5.64 o
  12  -4   3       26.62       24.99      7.07 o
  13  -4   3        6.85        9.43      9.60 o
 -14  -3   3       49.75       47.54      6.14 o
 -13  -3   3       41.84       47.29      5.55 o
 -12  -3   3       27.11       25.10      5.10 o
 -11  -3   3        4.27        0.83      6.35 o
 -10  -3   3        8.29        8.01      4.23 o
  -9  -3   3        3.77       -0.42      4.65 o
  -8  -3   3      878.83      857.63      9.94 o
  -7  -3   3      215.19      212.98      5.09 o
  -6  -3   3      555.06      569.68      7.03 o
  -5  -3   3       66.07       95.07      3.31 o
  -4  -3   3       74.77       87.05      7.40 o
  -3  -3   3      537.52      621.82     24.09 o
  -2  -3   3     2845.55     2805.91     56.02 o
  -1  -3   3      174.02      185.76      3.53 o
   0  -3   3       12.20       24.81      1.86 o
   1  -3   3      475.47      523.00      7.74 o
   2  -3   3     1838.74     1855.09     18.49 o
   3  -3   3      763.93      711.73      6.92 o
   4  -3   3       92.18      105.25      3.62 o
   5  -3   3      990.60     1040.58     15.60 o
   6  -3   3      290.02      302.97      9.60 o
   7  -3   3       35.34       33.18      3.64 o
   8  -3   3      151.65      179.39      6.10 o
   9  -3   3       12.43       11.53      3.89 o
  10  -3   3       11.18       14.14      8.53 o
  11  -3   3        1.86        1.72      5.23 o
  12  -3   3       36.10       43.06      5.85 o
  13  -3   3        0.70       13.55      4.97 o
 -14  -2   3       34.17       24.90      5.70 o
 -13  -2   3       14.69       14.27      8.02 o
 -12  -2   3       17.67        7.78      5.28 o
 -11  -2   3      179.48      177.35      6.76 o
 -10  -2   3       69.62       56.14      4.83 o
  -9  -2   3       81.17       82.93      7.04 o
  -8  -2   3      153.94      167.78      5.03 o
  -7  -2   3        0.93        3.52      3.88 o
  -6  -2   3       91.45       89.12      6.70 o
  -5  -2   3       40.96       44.54      2.68 o
  -4  -2   3       62.92       61.93      3.27 o
  -3  -2   3      639.26      665.81     18.86 o
  -2  -2   3       21.82       10.72      1.54 o
  -1  -2   3     3122.07     3007.04     58.43 o
   0  -2   3        9.59        8.95      1.49 o
   1  -2   3      791.88      785.06      6.73 o
   2  -2   3        6.17        7.34      1.57 o
   3  -2   3     1932.64     2030.78     57.62 o
   4  -2   3     1244.99     1378.01      9.45 o
   5  -2   3       66.77       73.46      3.31 o
   6  -2   3       15.32       11.61      3.01 o
   7  -2   3       39.55       36.36      3.50 o
   8  -2   3      351.95      373.57      7.66 o
   9  -2   3       20.15       22.16      6.36 o
  10  -2   3        3.51       -0.04      7.31 o
  11  -2   3      108.85      131.91      8.50 o
  12  -2   3        0.15        5.12      5.69 o
  13  -2   3        0.13       -7.28      7.28 o
 -14  -1   3        6.20       18.76      5.30 o
 -13  -1   3        7.71        9.71      6.03 o
 -12  -1   3        0.71        7.70      7.69 o
 -11  -1   3       80.59       80.17      5.48 o
 -10  -1   3       28.15       27.79      4.00 o
  -9  -1   3       80.04       80.80      4.64 o
  -8  -1   3      167.18      157.37      8.62 o
  -7  -1   3      164.69      177.53      4.60 o
  -6  -1   3       25.00       27.59      2.66 o
  -5  -1   3      416.49      564.05      8.21 o
  -4  -1   3      560.68      711.86     10.47 o
  -3  -1   3     4833.60     5481.28     98.70 o
  -2  -1   3        2.56        2.29      1.61 o
  -1  -1   3     3963.11     3772.87     75.41 o
   0  -1   3     6811.00     6758.06     42.29 o
   1  -1   3      472.38      533.69      4.23 o
   2  -1   3     1835.92     1644.83     17.90 o
   3  -1   3       28.72       41.79      2.08 o
   4  -1   3     4642.96     5025.32    124.91 o
   5  -1   3        0.07        0.80      5.76 o
   6  -1   3       36.51       31.32      3.04 o
   7  -1   3       74.06       71.45      3.70 o
   8  -1   3        0.78       -0.13      3.52 o
   9  -1   3       45.04       41.05      4.37 o
  10  -1   3       98.94      100.25      5.40 o
  11  -1   3      223.19      240.38      9.55 o
  12  -1   3       68.11       57.66      5.93 o
  13  -1   3        1.42        3.73      7.03 o
  14  -1   3        3.09        6.42      6.07 o
 -14   0   3        7.84       11.24      7.53 o
 -13   0   3        7.35       13.51      5.79 o
 -12   0   3       62.37       49.74     15.50 o
 -11   0   3       18.47        7.31      5.38 o
 -10   0   3       49.75       47.11      7.82 o
  -9   0   3        0.00       -4.24      4.53 o
  -8   0   3      548.90      552.33     12.02 o
  -7   0   3      682.24      701.14     16.92 o
  -6   0   3      220.64      241.76      4.73 o
  -5   0   3     1085.00     1172.29     11.07 o
  -4   0   3      174.81      195.30      3.55 o
  -3   0   3       65.70       67.90      2.19 o
  -2   0   3        0.46        1.20      1.96 o
  -1   0   3       16.14       21.89      1.48 o
   0   0   3     9032.80     8538.96     90.18 o
   1   0   3      260.98      264.35      2.89 o
   2   0   3     5481.33     5709.13     49.64 o
   3   0   3      821.25      984.03      6.95 o
   4   0   3     2387.18     2483.83     34.35 o
   5   0   3      456.83      508.70      5.90 o
   6   0   3     1106.30     1159.48     28.46 o
   7   0   3       67.83       65.99      6.12 o
   8   0   3       24.16       28.35      3.55 o
   9   0   3       92.28       91.11      6.07 o
  10   0   3       91.00       81.18      4.95 o
  11   0   3        4.31        2.31     11.09 o
  12   0   3       15.52       24.71      4.74 o
  13   0   3       47.60       46.24      8.52 o
  14   0   3        0.02       -2.82      7.57 o
 -14   1   3       27.30       22.43      6.05 o
 -13   1   3       65.70       62.39      8.43 o
 -12   1   3        0.01        3.00      6.21 o
 -11   1   3       92.21       78.34      6.66 o
 -10   1   3        1.93        5.90      5.17 o
  -9   1   3        3.54       13.23      3.37 o
  -8   1   3       91.37       91.57      4.39 o
  -7   1   3       95.11       95.89      4.24 o
  -6   1   3       73.25       77.04      4.11 o
  -5   1   3        8.63        4.26      4.40 o
  -4   1   3     2315.11     2455.91     28.76 o
  -3   1   3      393.68      508.57      5.94 o
  -2   1   3     1974.83     2118.47     37.91 o
  -1   1   3       43.67       48.71      2.71 o
   0   1   3        2.95        3.67      1.30 o
   1   1   3      392.59      360.81      3.20 o
   2   1   3        9.89        7.79      1.45 o
   3   1   3      347.94      349.54     14.67 o
   4   1   3        8.66       33.32      4.75 o
   5   1   3      553.83      609.57      6.17 o
   6   1   3      480.31      532.91     21.68 o
   7   1   3      155.45      148.45      4.65 o
   8   1   3       87.75       78.68      8.41 o
   9   1   3      243.15      265.63      6.43 o
  10   1   3       20.52       24.41      4.61 o
  11   1   3        0.70        6.28      4.90 o
  12   1   3       40.15       29.77      6.52 o
  13   1   3      103.34      117.64     14.58 o
  14   1   3        2.45        4.07      6.03 o
 -14   2   3        5.26        8.52      5.34 o
 -13   2   3       38.68       32.72      6.83 o
 -12   2   3        0.02       -6.42      6.42 o
 -11   2   3       33.99       33.75      4.91 o
 -10   2   3      124.77      113.85      6.08 o
  -9   2   3       16.87       14.58      3.89 o
  -8   2   3      316.03      273.16      6.70 o
  -7   2   3      108.39      109.73      6.29 o
  -6   2   3      215.67      229.00      5.04 o
  -5   2   3      697.40      698.34      7.30 o
  -4   2   3      779.54      769.77      8.24 o
  -3   2   3      489.91      608.26      5.48 o
  -2   2   3      338.60      292.09      8.63 o
  -1   2   3     3765.11     3971.02     33.62 o
   0   2   3    12835.24    13035.53     84.00 o
   1   2   3       16.59       20.40      1.82 o
   2   2   3     5116.31     5605.71     18.44 o
   3   2   3     1221.94     1377.48      9.80 o
   4   2   3     1008.06     1268.31     38.61 o
   5   2   3     3158.61     3611.46     31.04 o
   6   2   3      209.16      246.43      4.53 o
   7   2   3      805.47      919.05      8.98 o
   8   2   3      122.94      128.52      5.16 o
   9   2   3      313.96      307.43      6.74 o
  10   2   3      193.48      204.34      6.41 o
  11   2   3        5.24        5.64      4.62 o
  12   2   3        2.42        3.57      6.51 o
  13   2   3        1.03        4.75      5.60 o
  14   2   3        4.60       -0.21      6.47 o
  15   2   3        0.76        3.55     11.93 o
 -13   3   3        7.73       16.21      8.54 o
 -12   3   3       28.76       29.67      5.70 o
 -11   3   3        6.27       10.95      4.38 o
 -10   3   3      102.36       99.47      5.92 o
  -9   3   3       37.36       36.27      4.39 o
  -8   3   3        1.23        4.49      4.81 o
  -7   3   3       15.25        7.48      3.80 o
  -6   3   3      158.28      160.71      4.62 o
  -5   3   3      100.42      107.86      3.61 o
  -4   3   3      129.18      146.92      3.58 o
  -3   3   3      950.05      978.19     15.90 o
  -2   3   3     6901.51     7109.84     79.04 o
  -1   3   3     3069.64     3349.25     15.98 o
   0   3   3      233.84      202.78      2.93 o
   1   3   3      681.06      771.89      7.07 o
   2   3   3      516.83      526.91      4.49 o
   3   3   3     2704.00     2953.34     52.63 o
   4   3   3     4627.13     5037.75     21.96 o
   5   3   3      111.83      153.64      3.63 o
   6   3   3       20.14       25.95      2.87 o
   7   3   3      226.74      249.65      5.18 o
   8   3   3      916.61      964.25     21.47 o
   9   3   3        2.80       -1.12     10.02 o
  10   3   3       32.19       16.83      4.00 o
  11   3   3      135.85      119.25      5.91 o
  12   3   3       13.16       23.87      4.84 o
  13   3   3      125.21      109.70      7.33 o
  14   3   3        7.96       -1.14     11.34 o
  15   3   3        2.05       -5.94     11.62 o
 -13   4   3        1.05       -0.87      7.46 o
 -12   4   3       16.16        9.91      6.29 o
 -11   4   3        0.63       -0.09      6.59 o
 -10   4   3       62.42       52.83      5.43 o
  -9   4   3        6.20        7.93     11.34 o
  -8   4   3      211.19      229.29      6.60 o
  -7   4   3       96.98       95.95      7.79 o
  -6   4   3     1118.11     1099.83     11.01 o
  -5   4   3      419.89      427.06      6.57 o
  -4   4   3       92.80       89.64      3.40 o
  -3   4   3        3.93        4.49      2.23 o
  -2   4   3        9.67        9.20      2.00 o
  -1   4   3      950.34      951.79      6.95 o
   0   4   3       91.82      112.38      4.02 o
   1   4   3      133.00      153.41      2.88 o
   2   4   3     1565.38     1687.36     10.50 o
   3   4   3     1010.74     1261.83      9.96 o
   4   4   3     3411.77     3768.66     70.56 o
   5   4   3      187.63      199.58      4.45 o
   6   4   3        2.86        8.21      2.84 o
   7   4   3      193.25      219.73      4.96 o
   8   4   3        7.74       12.77      6.09 o
   9   4   3      130.27      143.61      5.02 o
  10   4   3        5.45       -5.27      5.27 o
  11   4   3      482.32      455.47     13.27 o
  12   4   3        0.92       -2.19      6.77 o
  13   4   3        0.17       -5.21      6.61 o
  14   4   3        5.68        8.11      7.43 o
  15   4   3        1.07        9.79      8.36 o
 -12   5   3       53.11       55.88      6.72 o
 -11   5   3        4.29        4.70      6.02 o
 -10   5   3        2.75       -1.22      6.59 o
  -9   5   3       74.96       75.07      5.53 o
  -8   5   3       85.95       81.70      5.34 o
  -7   5   3      123.90      119.20      5.23 o
  -6   5   3      216.82      213.54     13.42 o
  -5   5   3       62.10       59.45      3.64 o
  -4   5   3      288.69      271.77      5.46 o
  -3   5   3     1732.42     1714.94     12.52 o
  -2   5   3     2833.59     2660.33     20.33 o
  -1   5   3        8.36       10.86      2.08 o
   0   5   3        3.80        7.00      3.50 o
   1   5   3      228.07      208.16      3.69 o
   2   5   3      768.70      762.90      6.46 o
   3   5   3     2021.90     2229.69     18.66 o
   4   5   3      422.14      442.47      5.48 o
   5   5   3     1891.84     2120.79     14.76 o
   6   5   3     1372.91     1466.00     10.76 o
   7   5   3      364.13      349.40      6.07 o
   8   5   3      119.24      116.19      4.65 o
   9   5   3       50.05       55.61      7.45 o
  10   5   3       39.39       40.68      4.42 o
  11   5   3       13.52        7.35      5.47 o
  12   5   3       10.23       10.64     12.03 o
  13   5   3       40.78       39.44      7.86 o
  14   5   3       45.78       41.40      5.77 o
  15   5   3       71.76       63.23      7.01 o
 -12   6   3       12.93       11.90      6.96 o
 -11   6   3       29.71       34.77      6.84 o
 -10   6   3       42.58       59.53      5.69 o
  -9   6   3       14.79       19.83      4.50 o
  -8   6   3       57.80       60.83      5.45 o
  -7   6   3        9.01        6.36      5.60 o
  -6   6   3        0.63        4.89      5.36 o
  -5   6   3      153.21      145.30      4.93 o
  -4   6   3     1024.81      974.49     10.20 o
  -3   6   3      103.48      101.05      3.87 o
  -2   6   3     1007.94      980.10      9.01 o
  -1   6   3      765.38      748.23      7.56 o
   0   6   3      317.04      313.53      4.91 o
   1   6   3        0.37        1.04      2.71 o
   2   6   3      258.76      231.50      8.75 o
   3   6   3      264.71      304.00      5.95 o
   4   6   3      125.18      155.49     11.65 o
   5   6   3      653.53      630.17      7.28 o
   6   6   3      108.40      105.75      5.25 o
   7   6   3      495.21      486.81     11.36 o
   8   6   3      121.69      132.05      4.79 o
   9   6   3      172.44      183.45      9.00 o
  10   6   3       13.03       15.75      4.07 o
  11   6   3       55.72       64.91      5.00 o
  12   6   3      138.42      126.98     22.05 o
  13   6   3       33.11       38.26      5.81 o
  14   6   3        0.09        0.27      6.26 o
  15   6   3       18.37       18.70      5.91 o
 -11   7   3        0.46        8.40      5.24 o
 -10   7   3       55.86       58.47      9.32 o
  -9   7   3        1.06       -4.71      5.60 o
  -8   7   3      231.83      225.26      8.12 o
  -7   7   3       19.69       10.20      4.92 o
  -6   7   3        5.99       -0.54      5.69 o
  -5   7   3        6.35        9.62      3.99 o
  -4   7   3       20.49       19.47      3.26 o
  -3   7   3       15.51       14.79      3.09 o
  -2   7   3        7.48        8.45      2.92 o
  -1   7   3        0.03       -1.27      3.91 o
   0   7   3     2406.47     2249.87     35.40 o
   1   7   3      331.16      300.02      5.32 o
   2   7   3      257.81      287.53      6.14 o
   3   7   3       24.06       25.76      2.62 o
   4   7   3       96.68      108.44      3.79 o
   5   7   3        5.47       15.13      2.93 o
   6   7   3      283.69      313.54      8.00 o
   7   7   3        7.93        5.21      4.80 o
   8   7   3      197.55      198.49      5.94 o
   9   7   3      171.45      164.51      8.27 o
  10   7   3        5.99       12.63      3.95 o
  11   7   3        7.85       10.85      4.32 o
  12   7   3       14.00       13.60      4.94 o
  13   7   3        0.15        4.15      5.96 o
  14   7   3       10.67        3.80      6.61 o
  15   7   3       12.54        2.90     13.23 o
 -10   8   3       23.66       29.43      6.04 o
  -9   8   3        0.14       -9.14     13.96 o
  -8   8   3        9.98       19.48     11.72 o
  -7   8   3       14.22       22.52      6.18 o
  -6   8   3        0.00        3.53      4.30 o
  -5   8   3       90.56       86.70      6.45 o
  -4   8   3      113.58      117.26      5.05 o
  -3   8   3       19.17        8.74      3.98 o
  -2   8   3      107.76      108.19      4.60 o
  -1   8   3        8.35        8.10      3.63 o
   0   8   3        4.94        7.81      2.98 o
   1   8   3       66.65       61.48      3.38 o
   2   8   3       21.87       27.53      2.96 o
   3   8   3      423.09      427.89      6.65 o
   4   8   3       39.52       29.16      7.41 o
   5   8   3      602.81      592.70      7.98 o
   6   8   3      312.53      295.06      7.29 o
   7   8   3        3.80       -3.67      5.42 o
   8   8   3       29.32       25.38      4.16 o
   9   8   3       31.49       45.39      4.50 o
  10   8   3        2.67        2.74      5.61 o
  11   8   3        2.63        9.82      5.34 o
  12   8   3       66.87       71.43      6.07 o
  13   8   3      169.90      146.40      7.85 o
  14   8   3       29.46       19.07      7.07 o
  -9   9   3        9.62        5.73     10.13 o
  -8   9   3        0.77       -6.95      6.95 o
  -7   9   3       43.17       27.95      7.55 o
  -6   9   3       86.63       85.82      6.02 o
  -5   9   3        2.61        0.49     15.48 o
  -4   9   3       16.29       14.17      3.81 o
  -3   9   3      117.74      100.47      5.07 o
  -2   9   3      106.98      107.00     14.93 o
  -1   9   3      202.70      181.35      9.48 o
   0   9   3      118.81      113.41      4.67 o
   1   9   3        6.57        6.95      3.39 o
   2   9   3        4.37        3.18      3.41 o
   3   9   3      130.99      133.54      4.78 o
   4   9   3        0.00        0.81      3.56 o
   5   9   3      114.87      119.47      4.67 o
   6   9   3       79.52       84.95      4.55 o
   7   9   3       51.41       39.25      5.18 o
   8   9   3       17.42       19.61      4.17 o
   9   9   3       78.39       90.61      5.24 o
  10   9   3        1.19       -4.53      6.31 o
  11   9   3        4.24        2.28      5.44 o
  12   9   3       17.43        9.73      6.50 o
  13   9   3       53.48       44.65      6.22 o
  14   9   3        5.42       -3.22      8.42 o
  -8  10   3        0.14       -1.60      6.97 o
  -7  10   3        5.62       -0.04      7.23 o
  -6  10   3        4.88       -2.03      6.72 o
  -5  10   3        0.18       -6.30      6.30 o
  -4  10   3        4.33        0.64      4.16 o
  -3  10   3       52.96       45.66      4.89 o
  -2  10   3      374.53      372.15      9.46 o
  -1  10   3      102.69      101.77      5.17 o
   0  10   3      224.50      224.72     12.45 o
   1  10   3       11.45       17.69      8.39 o
   2  10   3      193.63      166.46      5.62 o
   3  10   3       53.93       54.18     11.74 o
   4  10   3       10.80        2.33      4.71 o
   5  10   3       47.07       34.58      4.29 o
   6  10   3      138.19      142.33      7.26 o
   7  10   3      237.50      241.30      7.11 o
   8  10   3       28.01       31.50      4.53 o
   9  10   3        3.54       -6.65      6.65 o
  10  10   3       22.68        5.98      7.07 o
  11  10   3        3.14       11.65      5.59 o
  12  10   3       27.92       22.70     14.08 o
  13  10   3        7.07       -0.58      8.62 o
  -7  11   3       28.25       28.00      5.83 o
  -6  11   3       15.60       19.59      8.63 o
  -5  11   3       11.30        7.06      5.73 o
  -4  11   3       59.32       52.10      5.72 o
  -3  11   3        0.34       -2.34      6.12 o
  -2  11   3        2.22        2.93      5.91 o
  -1  11   3        1.09       -5.72      5.72 o
   0  11   3        8.88       13.99      3.99 o
   1  11   3      137.72      138.56     14.38 o
   2  11   3        0.90        2.48      5.35 o
   3  11   3      321.78      321.91      7.55 o
   4  11   3       32.03       41.31      4.27 o
   5  11   3       81.96       73.63      9.71 o
   6  11   3       11.65        8.99      4.32 o
   7  11   3       13.18       10.04      8.57 o
   8  11   3       39.54       37.90      8.46 o
   9  11   3        6.48       13.90      8.22 o
  10  11   3       72.10       77.69      6.21 o
  11  11   3       69.98       74.45     11.07 o
  12  11   3       34.80       35.34      6.19 o
  13  11   3        0.22       -1.48      7.86 o
  -6  12   3        6.82        8.90      6.77 o
  -5  12   3       41.75       49.01      8.62 o
  -4  12   3        3.17        1.53      8.24 o
  -3  12   3       50.07       64.87      6.57 o
  -2  12   3       38.35       49.51      5.31 o
  -1  12   3       13.21       11.32      7.64 o
   0  12   3        8.67       10.98      5.32 o
   1  12   3      214.99      217.50     21.07 o
   2  12   3       12.36        3.70      5.18 o
   3  12   3        4.53        3.46      5.02 o
   4  12   3       85.24       73.34      5.50 o
   5  12   3       83.18       79.62      8.12 o
   6  12   3        1.85       -1.08      6.68 o
   7  12   3        0.08       -9.46     12.87 o
   8  12   3      169.93      182.13      7.49 o
   9  12   3       14.52       17.99      5.36 o
  10  12   3       23.60       34.57      5.61 o
  11  12   3        7.16        7.33      6.59 o
  12  12   3       46.69       46.08     11.53 o
  -4  13   3       11.13        8.94      6.93 o
  -3  13   3       41.12       48.09      7.70 o
  -2  13   3        6.56       10.60      5.94 o
  -1  13   3        0.28       -5.63      6.84 o
   0  13   3        3.86        8.36      5.41 o
   1  13   3        7.35       -0.91      6.66 o
   2  13   3       12.02       17.18      4.72 o
   3  13   3        7.12       -4.64      6.28 o
   4  13   3       85.69       82.95      6.03 o
   5  13   3      137.42      144.55      7.17 o
   6  13   3       75.63       90.98      6.40 o
   7  13   3        3.34        2.45     14.94 o
   8  13   3      116.51      127.92      7.05 o
   9  13   3        3.06        2.72      7.17 o
  10  13   3        0.29       -5.15      7.48 o
  11  13   3       18.04        3.51      9.99 o
  -2  14   3       16.38       11.94      6.31 o
  -1  14   3       23.04       25.18      5.69 o
   0  14   3        0.23        1.10      7.12 o
   1  14   3        7.59        2.60      7.42 o
   2  14   3       10.68       10.21      5.90 o
   3  14   3        7.70        6.83      7.40 o
   4  14   3       50.61       48.04      5.97 o
   5  14   3       29.17       32.36      5.85 o
   6  14   3      142.34      147.63      7.31 o
   7  14   3        0.28       -6.75      8.98 o
   8  14   3       27.04       21.53      5.91 o
   9  14   3       21.51        0.47      9.07 o
   1  15   3        0.39       -6.00     14.22 o
   2  15   3       23.47       18.60      5.94 o
   3  15   3       20.61       13.97      6.79 o
   4  15   3        1.58       12.78      5.30 o
   5  15   3       18.07       27.47      7.71 o
   6  15   3       16.52        8.16      6.85 o
   7  15   3       20.08       25.89      5.99 o
  -7 -13   4        9.65        9.60     11.45 o
  -6 -13   4        0.28       -5.76     10.39 o
  -5 -13   4       11.48       10.28      7.71 o
  -4 -13   4        2.20        0.00     10.57 o
  -3 -13   4       16.19        5.65     10.59 o
  -2 -13   4       35.51       48.67      8.48 o
  -1 -13   4       22.32       22.29      8.70 o
   0 -13   4       20.53       31.15      7.64 o
   1 -13   4        0.81        4.52     10.73 o
  -9 -12   4       42.22       42.98      9.13 o
  -8 -12   4       33.93       22.38      8.90 o
  -7 -12   4       46.03       42.57      8.81 o
  -6 -12   4       73.84       84.08      8.99 o
  -5 -12   4        3.35        1.28     10.25 o
  -4 -12   4       11.39       -3.85     10.77 o
  -3 -12   4        1.88       -4.47      9.62 o
  -2 -12   4       18.18       22.73      7.00 o
  -1 -12   4        1.07      -10.05     10.05 o
   0 -12   4        2.26       -1.98      9.90 o
   1 -12   4       46.33       44.78      8.91 o
   2 -12   4        7.02        8.07      7.53 o
   3 -12   4       30.29       51.88      8.99 o
   4 -12   4        1.29        9.94     11.70 o
 -11 -11   4        9.32        5.24     11.78 o
 -10 -11   4       11.84        7.80     10.82 o
  -9 -11   4        0.24        2.02      9.69 o
  -8 -11   4      200.03      224.78     11.02 o
  -7 -11   4        0.14        6.79      8.66 o
  -6 -11   4      127.61      129.90      9.80 o
  -5 -11   4       27.32       22.42      6.95 o
  -4 -11   4        0.93        8.09      9.22 o
  -3 -11   4       71.57       73.97      7.80 o
  -2 -11   4       74.81       75.52      7.85 o
  -1 -11   4        0.04       -5.22      8.93 o
   0 -11   4        9.69       11.54      6.27 o
   1 -11   4       29.93       27.71      8.01 o
   2 -11   4        7.47        6.32     10.34 o
   3 -11   4        2.47       -1.98     10.16 o
   4 -11   4        1.21        9.00     10.34 o
   5 -11   4       11.53        9.49      7.91 o
 -12 -10   4       10.68       -1.49     11.99 o
 -11 -10   4        6.65       14.41      7.80 o
 -10 -10   4       35.35       37.35      7.80 o
  -9 -10   4       62.16       65.82      8.79 o
  -8 -10   4       50.34       40.82      7.27 o
  -7 -10   4        0.00       14.12      5.46 o
  -6 -10   4       34.11       27.12      6.79 o
  -5 -10   4       35.99       32.07      6.88 o
  -4 -10   4       90.40       83.64      8.19 o
  -3 -10   4      112.21      113.23      7.96 o
  -2 -10   4       17.04       20.01      5.73 o
  -1 -10   4       23.11       26.69      6.32 o
   0 -10   4       13.39       20.08      6.12 o
   1 -10   4       14.37       21.50      6.16 o
   2 -10   4       15.46       19.81      6.27 o
   3 -10   4        5.64        6.52      8.45 o
   4 -10   4        6.08        8.12      9.08 o
   5 -10   4       32.67       40.01      8.07 o
   6 -10   4        0.04       -4.92      9.87 o
   7 -10   4        2.01        1.49     10.44 o
 -12  -9   4        1.78        1.42     10.48 o
 -11  -9   4       25.06       16.53      7.40 o
 -10  -9   4       39.56       45.72      7.82 o
  -9  -9   4      128.85      121.26      9.02 o
  -8  -9   4       83.57       94.54      8.18 o
  -7  -9   4        9.56        1.03      7.83 o
  -6  -9   4       17.76       23.88      5.47 o
  -5  -9   4       33.76       33.42      5.87 o
  -4  -9   4       20.64       22.35      5.67 o
  -3  -9   4        1.91        5.04      6.23 o
  -2  -9   4       74.57       75.97      7.00 o
  -1  -9   4      127.00      132.50      7.91 o
   0  -9   4       78.85       74.15      6.75 o
   1  -9   4       18.99       15.02      6.34 o
   2  -9   4        1.32       -1.01      8.07 o
   3  -9   4        5.11       -1.06      8.59 o
   4  -9   4        2.19       -3.37      9.13 o
   5  -9   4        3.97        8.97      6.18 o
   6  -9   4        1.27       -3.19      9.42 o
   7  -9   4        0.01      -10.91     10.91 o
   8  -9   4        8.48        8.46      7.94 o
 -13  -8   4        7.73      -10.55     10.55 o
 -12  -8   4       36.60       36.81      8.19 o
 -11  -8   4       40.19       39.38      7.92 o
 -10  -8   4      251.14      257.63     11.65 o
  -9  -8   4      132.64      134.46      8.66 o
  -8  -8   4      224.11      222.68      9.81 o
  -7  -8   4      286.97      277.89     10.08 o
  -6  -8   4        7.26        9.17      5.24 o
  -5  -8   4      336.33      316.41      9.92 o
  -4  -8   4       32.64       34.36      4.88 o
  -3  -8   4       96.05       90.20      6.46 o
  -2  -8   4       27.76       19.59      5.24 o
  -1  -8   4        0.10       -6.93      6.93 o
   0  -8   4       79.75       73.99      6.64 o
   1  -8   4        9.94        8.36      4.93 o
   2  -8   4        0.67        6.72      7.24 o
   3  -8   4       59.08       62.94      6.61 o
   4  -8   4       73.09       59.64      7.22 o
   5  -8   4       35.95       42.28      6.43 o
   6  -8   4       26.54       17.95      7.38 o
   7  -8   4       10.86        3.75     10.48 o
   8  -8   4        6.48       -0.67     10.16 o
   9  -8   4        0.82        5.83     10.91 o
 -13  -7   4        4.43        6.32     10.95 o
 -12  -7   4        7.79       11.31      7.29 o
 -11  -7   4        1.06        3.85      6.63 o
 -10  -7   4       39.57       43.45      6.93 o
  -9  -7   4       18.06       18.40      5.56 o
  -8  -7   4        0.04        1.40      7.00 o
  -7  -7   4      380.27      394.03     10.97 o
  -6  -7   4      137.23      131.99      7.24 o
  -5  -7   4       11.73        8.84      4.34 o
  -4  -7   4       28.30       30.65      4.81 o
  -3  -7   4      393.93      354.38      9.45 o
  -2  -7   4      438.03      401.35      9.90 o
  -1  -7   4      150.29      151.17      6.91 o
   0  -7   4      141.14      138.35      6.82 o
   1  -7   4        5.57        2.25      6.77 o
   2  -7   4       85.57       67.42      5.69 o
   3  -7   4      230.78      240.31      9.31 o
   4  -7   4        9.15        6.52      5.10 o
   5  -7   4       91.25       84.02      7.87 o
   6  -7   4       43.31       40.61      7.26 o
   7  -7   4        4.25       -3.98      6.48 o
   8  -7   4       37.57       29.05      7.92 o
   9  -7   4        2.52       -0.67      9.85 o
  10  -7   4        8.41       -9.47     12.33 o
 -14  -6   4       10.35        0.00     11.78 o
 -13  -6   4       45.87       32.63      8.97 o
 -12  -6   4        0.83        0.00      9.74 o
 -11  -6   4      193.30      161.58     10.16 o
 -10  -6   4       81.95       62.81      7.51 o
  -9  -6   4       78.67       74.32      7.36 o
  -8  -6   4        0.98        3.93      6.79 o
  -7  -6   4       94.21       94.41      6.30 o
  -6  -6   4      174.21      171.52      7.56 o
  -5  -6   4        8.04        7.11      4.07 o
  -4  -6   4     1007.73      941.72     13.79 o
  -3  -6   4     1018.09      958.24     13.58 o
  -2  -6   4      705.73      695.04     11.90 o
  -1  -6   4      609.58      558.82     10.62 o
   0  -6   4      291.27      298.65      8.14 o
   1  -6   4        4.28        8.88      4.03 o
   2  -6   4        4.17       -3.48      5.96 o
   3  -6   4       59.24       59.39      5.10 o
   4  -6   4       61.94       57.25      6.19 o
   5  -6   4        6.59        3.69      5.08 o
   6  -6   4      507.66      538.81     14.39 o
   7  -6   4       93.87       69.36      8.48 o
   8  -6   4       22.62       24.63      7.33 o
   9  -6   4        0.01        3.71      8.99 o
  10  -6   4       11.16        2.70     10.93 o
  11  -6   4        0.64       10.32     10.59 o
 -14  -5   4        0.11        3.64     10.95 o
 -13  -5   4       46.28       46.37      8.16 o
 -12  -5   4      154.59      135.88     10.21 o
 -11  -5   4      267.03      260.04     11.42 o
 -10  -5   4        1.85       11.69      5.71 o
  -9  -5   4      554.97      564.36     13.31 o
  -8  -5   4       23.20       24.58      5.04 o
  -7  -5   4      939.38      939.92     14.62 o
  -6  -5   4      130.06      117.43      6.05 o
  -5  -5   4       65.57       65.15      4.86 o
  -4  -5   4     1426.00     1448.43     15.81 o
  -3  -5   4      498.16      487.04      9.29 o
  -2  -5   4       99.71       90.14      4.86 o
  -1  -5   4      568.18      556.89      9.53 o
   0  -5   4      659.31      596.24     10.16 o
   1  -5   4      386.28      368.93      8.32 o
   2  -5   4      203.92      185.82      6.88 o
   3  -5   4      202.63      203.34      7.13 o
   4  -5   4      275.69      269.95      8.59 o
   5  -5   4       24.07       16.35      4.83 o
   6  -5   4       52.39       52.67      6.45 o
   7  -5   4        9.16       12.03      5.40 o
   8  -5   4       77.51       58.22      7.98 o
   9  -5   4       21.80       37.51      7.22 o
  10  -5   4       79.64       75.95      9.53 o
  11  -5   4        3.31        4.14     10.26 o
  12  -5   4        2.77       10.95      7.22 o
 -14  -4   4        4.27        4.29     10.07 o
 -13  -4   4        1.02        5.20      9.99 o
 -12  -4   4       52.18       48.60      7.45 o
 -11  -4   4       22.58       19.43      6.72 o
 -10  -4   4        5.68        0.95      7.74 o
  -9  -4   4      462.87      474.78     12.28 o
  -8  -4   4       31.18       31.13      5.08 o
  -7  -4   4       20.12       26.09      4.66 o
  -6  -4   4       42.69       45.18      4.47 o
  -5  -4   4       27.51       30.22      3.96 o
  -4  -4   4      875.77      873.68     11.58 o
  -3  -4   4      475.50      439.81      8.18 o
  -2  -4   4      445.37      427.89      7.82 o
  -1  -4   4      478.83      465.36      8.03 o
   0  -4   4     1473.22     1386.23     13.56 o
   1  -4   4      334.07      293.95      7.04 o
   2  -4   4        0.66       -0.52      4.47 o
   3  -4   4      360.11      327.91      8.01 o
   4  -4   4      287.49      273.57      8.01 o
   5  -4   4        2.05        0.00      5.55 o
   6  -4   4       62.85       68.61      6.05 o
   7  -4   4       12.85        9.69      5.67 o
   8  -4   4      279.24      264.31     11.06 o
   9  -4   4       46.19       48.55      7.22 o
  10  -4   4       36.30       42.41      8.10 o
  11  -4   4        4.29        0.00     10.37 o
  12  -4   4        2.94       -9.96     11.11 o
 -14  -3   4        1.97        0.70     10.75 o
 -13  -3   4      125.62      113.30     10.43 o
 -12  -3   4        4.35       -5.82      9.36 o
 -11  -3   4        0.95        4.70      5.76 o
 -10  -3   4      178.36      164.05      8.68 o
  -9  -3   4       91.11       83.36      6.72 o
  -8  -3   4        4.89        3.75      6.54 o
  -7  -3   4      103.45       93.76      6.09 o
  -6  -3   4        8.81       15.29      3.57 o
  -5  -3   4     1312.96     1379.17     14.37 o
  -4  -3   4      815.71      828.49     10.62 o
  -3  -3   4      723.48      668.81      9.13 o
  -2  -3   4      276.87      267.75      5.91 o
  -1  -3   4      362.98      399.96      6.81 o
   0  -3   4      172.75      195.85      5.19 o
   1  -3   4      342.11      277.62      6.07 o
   2  -3   4     1304.79     1321.86     12.93 o
   3  -3   4      346.99      355.64      7.60 o
   4  -3   4      577.22      579.51     10.19 o
   5  -3   4      263.24      243.57      7.55 o
   6  -3   4      345.78      347.29      9.56 o
   7  -3   4       15.78       22.51      4.84 o
   8  -3   4       34.09       16.35      6.00 o
   9  -3   4       18.37       32.09      6.07 o
  10  -3   4        2.09        3.28      8.70 o
  11  -3   4       31.90       40.71      7.60 o
  12  -3   4       41.76       52.11      8.43 o
  13  -3   4        5.16       -6.66     12.12 o
 -14  -2   4       32.83       29.15      8.70 o
 -13  -2   4       63.53       66.52      8.75 o
 -12  -2   4        4.15        0.58      8.64 o
 -11  -2   4       39.40       51.93      7.20 o
 -10  -2   4        1.84       -4.18      7.67 o
  -9  -2   4       43.17       52.69      5.82 o
  -8  -2   4       12.37       15.20      4.86 o
  -7  -2   4      745.53      751.44     12.52 o
  -6  -2   4        3.83       12.08      3.66 o
  -5  -2   4      633.62      697.22     10.16 o
  -4  -2   4       31.20       32.58      3.40 o
  -3  -2   4     5503.16     6056.54     35.38 o
  -2  -2   4      247.98      208.20      4.93 o
  -1  -2   4      789.44      667.04      7.91 o
   0  -2   4      598.23      705.27      8.10 o
   1  -2   4      253.34      286.75      5.60 o
   2  -2   4     1372.19     1321.82     13.00 o
   3  -2   4      636.83      639.09      9.00 o
   4  -2   4       44.23       39.22      3.78 o
   5  -2   4      102.79      114.60      5.55 o
   6  -2   4      265.67      235.14      7.85 o
   7  -2   4       46.71       30.77      5.35 o
   8  -2   4      438.83      418.51     11.65 o
   9  -2   4       30.34       39.27      5.74 o
  10  -2   4        3.58        6.95      5.56 o
  11  -2   4        0.05       15.81      6.27 o
  12  -2   4       61.88       68.97      8.99 o
  13  -2   4        0.57       -2.12     11.15 o
 -14  -1   4        0.34       -7.17     10.73 o
 -13  -1   4       29.46       29.77      7.49 o
 -12  -1   4        1.54        4.66      8.95 o
 -11  -1   4      167.97      173.55      9.76 o
 -10  -1   4        0.32       -7.36      7.36 o
  -9  -1   4       65.25       66.18      6.16 o
  -8  -1   4      269.46      265.80      9.00 o
  -7  -1   4       45.55       38.63      4.93 o
  -6  -1   4      130.91      118.34      5.58 o
  -5  -1   4       15.40       27.93      3.48 o
  -4  -1   4        0.36       -3.91      3.91 o
  -3  -1   4      282.71      363.71      6.37 o
  -2  -1   4        5.54       28.06      2.65 o
  -1  -1   4      189.22      148.70      3.80 o
   0  -1   4      187.27      201.70      4.25 o
   1  -1   4      335.09      269.66      5.06 o
   2  -1   4       41.03       51.48      2.95 o
   3  -1   4        7.09       10.52      2.47 o
   4  -1   4       32.24       34.50      3.82 o
   5  -1   4        0.75       -2.05      4.39 o
   6  -1   4     2718.69     2754.96     26.99 o
   7  -1   4      168.97      186.95      7.31 o
   8  -1   4      140.75      143.05      7.56 o
   9  -1   4        1.12       -6.10      7.29 o
  10  -1   4       33.05       43.74      6.25 o
  11  -1   4      100.09      101.79      8.45 o
  12  -1   4       28.66       21.36      7.15 o
  13  -1   4        4.34       -6.10     10.55 o
  14  -1   4        6.19        8.61      8.09 o
 -14   0   4        6.65        4.36     11.54 o
 -13   0   4       16.20       12.80      7.78 o
 -12   0   4       10.44        6.50      9.13 o
 -11   0   4        6.18       -1.06      8.27 o
 -10   0   4       37.22       45.68      6.12 o
  -9   0   4      230.59      225.40      9.24 o
  -8   0   4       89.65       93.94      6.48 o
  -7   0   4     1250.78     1239.91     15.99 o
  -6   0   4      192.01      191.18      6.68 o
  -5   0   4      433.24      447.68      8.25 o
  -4   0   4      530.63      617.97      8.79 o
  -3   0   4     2089.93     2574.24     22.04 o
  -2   0   4        6.83        7.29      2.14 o
  -1   0   4      348.21      335.58      5.13 o
   0   0   4      477.69      421.32      5.53 o
   1   0   4       24.44       43.56      2.50 o
   2   0   4      307.45      310.55      5.17 o
   3   0   4      669.11      735.22      8.46 o
   4   0   4       70.36       86.54      4.20 o
   5   0   4        0.10       -1.67      4.20 o
   6   0   4      116.59      134.66      5.58 o
   7   0   4        1.61       -1.28      5.44 o
   8   0   4       22.90       23.95      4.72 o
   9   0   4      108.36      114.06      7.56 o
  10   0   4      103.04      102.05      7.62 o
  11   0   4      209.80      237.35     11.09 o
  12   0   4       63.02       66.05      8.18 o
  13   0   4        3.17        0.00     10.97 o
  14   0   4        2.86       -9.42     11.87 o
 -14   1   4        2.86       18.60      7.47 o
 -13   1   4        8.55        8.73      7.42 o
 -12   1   4        2.40        5.44      6.50 o
 -11   1   4       55.43       67.73      6.99 o
 -10   1   4        1.20       -0.49      5.73 o
  -9   1   4        6.85        9.00      4.92 o
  -8   1   4       17.60       14.91      4.88 o
  -7   1   4     1323.12     1271.74     16.49 o
  -6   1   4      307.43      329.96      8.23 o
  -5   1   4      263.59      298.58      7.09 o
  -4   1   4     1357.42     1496.08     14.55 o
  -3   1   4      804.71      872.04      9.33 o
  -2   1   4      284.95      352.67      5.64 o
  -1   1   4      214.26      203.45      4.18 o
   0   1   4       82.30       64.32      2.59 o
   1   1   4        0.55        0.25      2.81 o
   2   1   4     3470.69     3225.69     21.61 o
   3   1   4       84.82       79.57      3.33 o
   4   1   4     3877.20     4112.78     29.17 o
   5   1   4     1571.55     1721.71     18.15 o
   6   1   4      792.67      881.47     11.81 o
   7   1   4      260.54      274.20      7.87 o
   8   1   4        5.96        9.67      4.34 o
   9   1   4       16.28       14.62      5.49 o
  10   1   4       44.62       50.80      6.09 o
  11   1   4       20.32       17.54      6.25 o
  12   1   4        0.06       -7.40      9.54 o
  13   1   4      108.14      113.61     10.48 o
  14   1   4        0.13        4.23      9.90 o
 -13   2   4       60.90       66.86      9.72 o
 -12   2   4        0.14        9.36      6.66 o
 -11   2   4       16.69       25.21      6.59 o
 -10   2   4       15.05       22.78      5.69 o
  -9   2   4       48.64       44.73      5.94 o
  -8   2   4      154.45      133.20      7.53 o
  -7   2   4       70.25       89.03      6.03 o
  -6   2   4       14.00       11.61      3.89 o
  -5   2   4       18.67       30.94      3.60 o
  -4   2   4      783.24      777.10     10.21 o
  -3   2   4      322.89      408.76      6.90 o
  -2   2   4      196.92      192.91      4.54 o
  -1   2   4      229.00      226.95      4.52 o
   0   2   4     5482.50     5946.76     28.33 o
   1   2   4       55.97       57.61      2.67 o
   2   2   4        0.27        6.23      2.03 o
   3   2   4       95.97       83.88      3.31 o
   4   2   4      696.71      612.46      8.16 o
   5   2   4      889.64      934.45     10.86 o
   6   2   4      902.73      976.77     12.23 o
   7   2   4      604.59      649.43     11.27 o
   8   2   4       84.76       82.80      5.71 o
   9   2   4      361.53      377.77     10.39 o
  10   2   4        6.39       -0.45      7.98 o
  11   2   4        1.16       -2.48      8.01 o
  12   2   4       21.97       35.11      6.79 o
  13   2   4       19.03       24.87      7.89 o
  14   2   4       59.27       62.43      9.49 o
  15   2   4        0.51       -2.29     10.14 o
 -13   3   4       14.04        2.88     11.24 o
 -12   3   4        0.65       12.01      6.84 o
 -11   3   4       14.29       13.45      6.23 o
 -10   3   4      178.39      179.93      9.92 o
  -9   3   4      350.02      328.34     11.61 o
  -8   3   4      481.18      465.78     12.12 o
  -7   3   4        1.13       -6.28      6.28 o
  -6   3   4       30.24       26.60      4.63 o
  -5   3   4      769.46      754.85     11.42 o
  -4   3   4       60.73       58.58      4.03 o
  -3   3   4      564.96      614.15      8.84 o
  -2   3   4      213.23      211.95      5.06 o
  -1   3   4     1376.93     1485.16     14.01 o
   0   3   4      327.61      474.72      6.41 o
   1   3   4        3.20        8.73      2.09 o
   2   3   4      171.37      181.37      4.30 o
   3   3   4      221.80      250.25      5.24 o
   4   3   4       92.00      128.79      4.41 o
   5   3   4      115.71      122.09      4.74 o
   6   3   4       10.51       11.25      3.44 o
   7   3   4      161.40      181.57      6.61 o
   8   3   4       63.40       71.52      5.53 o
   9   3   4      285.76      306.12      9.78 o
  10   3   4        9.42       17.81      5.35 o
  11   3   4        5.61        5.91      8.70 o
  12   3   4        5.48       -0.27      6.50 o
  13   3   4       10.97       15.95      7.24 o
  14   3   4       28.10       23.16      8.39 o
  15   3   4        5.67       13.92      7.49 o
 -13   4   4        1.79      -11.45     11.45 o
 -12   4   4       26.19       18.35      7.85 o
 -11   4   4       15.58        8.59      7.04 o
 -10   4   4      105.74       93.91      9.44 o
  -9   4   4       56.41       57.70      7.08 o
  -8   4   4        1.23        1.33      7.47 o
  -7   4   4        1.06        4.12      4.32 o
  -6   4   4      338.16      347.34      9.40 o
  -5   4   4        2.69        4.93      5.31 o
  -4   4   4        0.80        2.47      4.48 o
  -3   4   4      852.30      824.52     10.86 o
  -2   4   4      815.92      662.38      9.18 o
  -1   4   4      579.26      599.35      8.14 o
   0   4   4     2791.60     2754.33     22.96 o
   1   4   4      155.77      124.77      4.11 o
   2   4   4      208.67      195.16      4.93 o
   3   4   4     1538.34     1516.86     15.43 o
   4   4   4     2673.41     2956.66     26.00 o
   5   4   4      845.69      917.86     11.22 o
   6   4   4      295.50      312.50      7.51 o
   7   4   4      175.70      176.81      6.82 o
   8   4   4      546.70      585.90     11.29 o
   9   4   4       15.31       15.92      4.97 o
  10   4   4        0.25       -6.63      7.29 o
  11   4   4      234.65      225.56     10.12 o
  12   4   4       84.64       75.92      8.39 o
  13   4   4       68.47       55.97      8.66 o
  14   4   4       26.53       39.98      7.69 o
  15   4   4        7.39        2.25     11.36 o
 -12   5   4        0.05        9.29     10.25 o
 -11   5   4       24.61       22.71      7.82 o
 -10   5   4        9.49        3.51      9.96 o
  -9   5   4       78.86       78.71      8.00 o
  -8   5   4      213.72      213.42      9.96 o
  -7   5   4       35.33       27.46      5.74 o
  -6   5   4      189.83      189.04      7.83 o
  -5   5   4      536.69      506.22     10.64 o
  -4   5   4        7.21        5.37      3.71 o
  -3   5   4        3.16       13.60      3.24 o
  -2   5   4        1.60        1.73      4.50 o
  -1   5   4     1321.08     1401.88     14.64 o
   0   5   4       30.80       32.49      3.15 o
   1   5   4     2621.77     2456.21     23.30 o
   2   5   4     1539.15     1553.43     16.21 o
   3   5   4       68.78       65.11      3.80 o
   4   5   4      620.52      631.28      9.36 o
   5   5   4      203.57      219.49      6.50 o
   6   5   4       62.83      108.85      5.46 o
   7   5   4      357.11      353.50      8.82 o
   8   5   4       21.63       23.03      4.32 o
   9   5   4       51.04       52.53      5.74 o
  10   5   4       29.50       34.63      5.82 o
  11   5   4      133.72      132.82      9.06 o
  12   5   4       68.07       75.20      8.61 o
  13   5   4       16.98       26.15      7.08 o
  14   5   4        1.92       10.19      7.11 o
  15   5   4       29.81       22.83      8.61 o
 -12   6   4       34.38       40.43      9.02 o
 -11   6   4       30.37       16.87      8.68 o
 -10   6   4       26.24       25.34      7.60 o
  -9   6   4        1.99       -1.69      9.26 o
  -8   6   4       38.22       31.01      7.94 o
  -7   6   4       49.63       41.42      6.28 o
  -6   6   4        6.30       13.58      4.74 o
  -5   6   4       86.74       98.73      6.12 o
  -4   6   4      496.68      477.66     10.73 o
  -3   6   4       28.92       32.63      4.20 o
  -2   6   4     1880.78     1791.54     17.23 o
  -1   6   4       94.62       88.63      4.95 o
   0   6   4        2.51        2.76      4.61 o
   1   6   4      324.19      294.00      6.93 o
   2   6   4      845.79      785.31     10.52 o
   3   6   4        0.03       -4.23      4.54 o
   4   6   4        1.01        0.52      4.79 o
   5   6   4     1652.92     1735.88     16.76 o
   6   6   4      576.41      651.63     11.09 o
   7   6   4      458.75      450.00     10.10 o
   8   6   4       10.25       14.33      4.77 o
   9   6   4      102.98       83.82      6.88 o
  10   6   4        1.83       -8.14      8.14 o
  11   6   4       39.24       35.02      7.00 o
  12   6   4       57.91       55.70      7.33 o
  13   6   4       41.38       46.82      7.49 o
  14   6   4       16.97       -2.76     11.34 o
  15   6   4       33.76       24.90      9.29 o
 -11   7   4       10.57       -6.61     11.43 o
 -10   7   4       28.75       35.15      8.10 o
  -9   7   4       10.86       14.95      6.97 o
  -8   7   4       93.52       79.68      8.57 o
  -7   7   4       94.85      103.54      8.21 o
  -6   7   4        9.13       14.69      5.19 o
  -5   7   4       69.80       73.85      6.54 o
  -4   7   4      150.08      151.46      7.22 o
  -3   7   4       17.14       26.38      4.27 o
  -2   7   4      354.57      350.53      8.88 o
  -1   7   4      278.81      260.71      7.58 o
   0   7   4       35.51       35.82      4.63 o
   1   7   4     3485.21     3194.18     31.76 o
   2   7   4       86.27       78.67      5.11 o
   3   7   4        7.95        3.71      5.24 o
   4   7   4      145.47      158.01      6.25 o
   5   7   4      845.88      861.43     12.86 o
   6   7   4      222.99      258.48      8.16 o
   7   7   4      330.51      337.74      9.47 o
   8   7   4       59.72       35.47      5.85 o
   9   7   4      747.38      732.08     14.53 o
  10   7   4        0.39        1.93      7.64 o
  11   7   4      151.75      145.73      9.20 o
  12   7   4       24.57        2.32     10.25 o
  13   7   4        3.97       -0.63     10.12 o
  14   7   4        0.93       12.61      7.33 o
 -10   8   4       60.09       60.02      9.99 o
  -9   8   4        2.95      -10.68     10.68 o
  -8   8   4       84.27       90.47      8.86 o
  -7   8   4        0.21        4.97      8.07 o
  -6   8   4       19.41        7.08      8.34 o
  -5   8   4       29.41       29.26      5.94 o
  -4   8   4       12.23       16.21      5.01 o
  -3   8   4        2.04        0.79      6.07 o
  -2   8   4       21.92       20.73      4.72 o
  -1   8   4     1453.82     1383.14     17.29 o
   0   8   4      359.23      359.39      9.09 o
   1   8   4        3.92        8.82      4.11 o
   2   8   4       58.27       55.41      4.81 o
   3   8   4      164.21      149.80      6.54 o
   4   8   4      396.25      397.94      9.49 o
   5   8   4       44.09       51.91      5.33 o
   6   8   4        7.00       16.17      4.45 o
   7   8   4      222.64      212.59      8.43 o
   8   8   4        1.61        2.58      6.73 o
   9   8   4        4.50       -3.73      8.52 o
  10   8   4        6.77       17.77      6.01 o
  11   8   4       44.15       35.06      6.97 o
  12   8   4       23.13       27.73      7.13 o
  13   8   4       15.37       23.05      7.64 o
  14   8   4        9.54       11.51      7.69 o
  -9   9   4        7.15       -2.85     10.37 o
  -8   9   4       15.61       13.45      7.82 o
  -7   9   4       33.29       44.12      7.38 o
  -6   9   4       30.72       41.25      6.88 o
  -5   9   4       39.14       45.36      6.99 o
  -4   9   4       12.23        7.73      6.10 o
  -3   9   4        6.89        6.54      5.08 o
  -2   9   4       19.54       16.51      5.01 o
  -1   9   4       64.77       55.97      5.92 o
   0   9   4     1108.19     1052.00     16.08 o
   1   9   4        0.02        0.76      5.53 o
   2   9   4       39.05       37.87      4.79 o
   3   9   4      547.19      522.98     11.22 o
   4   9   4       22.97       23.27      4.79 o
   5   9   4      219.26      255.05      8.59 o
   6   9   4        5.76       -5.74      7.00 o
   7   9   4       45.66       36.50      5.73 o
   8   9   4       17.88       25.75      6.21 o
   9   9   4      107.77      119.93      8.18 o
  10   9   4        1.62        4.30      9.17 o
  11   9   4       20.95       17.12      7.18 o
  12   9   4       55.53       58.60      8.27 o
  13   9   4       38.28       33.17      8.27 o
  14   9   4        6.20        3.71     11.04 o
  -8  10   4        1.57       -4.99     11.16 o
  -7  10   4        2.52        3.31      9.56 o
  -6  10   4       43.35       46.33      7.89 o
  -5  10   4        3.86        1.71      6.05 o
  -4  10   4        0.72       -8.34      8.34 o
  -3  10   4        9.80        7.33      5.89 o
  -2  10   4       64.61       78.28      6.61 o
  -1  10   4      134.74      131.61      7.87 o
   0  10   4      149.61      136.03      7.94 o
   1  10   4        9.19        2.99      7.45 o
   2  10   4       93.84       87.10      6.46 o
   3  10   4      152.50      171.61      7.85 o
   4  10   4       57.26       58.96      5.91 o
   5  10   4      140.47      140.22      7.80 o
   6  10   4       10.88       14.51      5.49 o
   7  10   4      236.96      257.23     10.53 o
   8  10   4        9.53       10.07      6.07 o
   9  10   4      379.05      422.83     12.95 o
  10  10   4       23.14       29.57      6.97 o
  11  10   4       17.51       14.44      7.17 o
  12  10   4        0.23      -10.55     10.55 o
  13  10   4       46.63       36.45      9.06 o
  -7  11   4        2.33       10.12     10.37 o
  -6  11   4        0.79      -11.04     11.04 o
  -5  11   4        0.43       -4.47      9.72 o
  -4  11   4        0.00       -6.59      9.29 o
  -3  11   4      143.77      161.43      9.45 o
  -2  11   4       61.74       71.52      7.49 o
  -1  11   4       14.67       15.11      5.74 o
   0  11   4       14.23       15.32      5.73 o
   1  11   4        2.10        2.41      7.53 o
   2  11   4       24.27       23.48      5.73 o
   3  11   4      106.11       97.00      7.80 o
   4  11   4       34.26       51.77      6.16 o
   5  11   4      120.77      120.72      7.91 o
   6  11   4        4.22       -8.84      8.84 o
   7  11   4      355.01      403.47     12.70 o
   8  11   4       73.54       77.83      8.37 o
   9  11   4       10.78        6.37      7.04 o
  10  11   4        8.00       22.46      7.11 o
  11  11   4        8.05       19.29      7.33 o
  12  11   4       46.14       42.70      9.13 o
  13  11   4        0.59       -5.26     12.03 o
  -6  12   4        9.31       18.87      7.71 o
  -5  12   4        2.91      -10.98     10.98 o
  -4  12   4        5.24       19.23      6.73 o
  -3  12   4        0.24       -0.63      9.60 o
  -2  12   4        3.49       -0.59      9.26 o
  -1  12   4       29.86       41.34      7.08 o
   0  12   4        0.00        3.89      7.83 o
   1  12   4      330.50      331.89     11.99 o
   2  12   4        1.58       -8.57      8.57 o
   3  12   4       86.71       85.46      7.64 o
   4  12   4        0.19        4.81      8.00 o
   5  12   4        0.09        0.00      8.28 o
   6  12   4       36.70       41.06      6.91 o
   7  12   4        5.68       -6.88     10.61 o
   8  12   4       82.64       84.56      9.09 o
   9  12   4        2.32       -5.64     10.01 o
  10  12   4      378.09      364.75     15.09 o
  11  12   4       62.60       60.05      9.36 o
  12  12   4        0.03        5.20     12.23 o
  -4  13   4        0.02       -0.74     10.73 o
  -3  13   4       60.58       64.45     10.08 o
  -2  13   4       22.41       20.33      8.28 o
  -1  13   4       81.85       87.17      9.13 o
   0  13   4        0.02        7.45      8.34 o
   1  13   4        2.91       -9.17      9.17 o
   2  13   4        0.04       -2.99      9.02 o
   3  13   4       15.62       10.08     10.25 o
   4  13   4      120.66      104.86      9.60 o
   5  13   4      225.36      245.96     11.90 o
   6  13   4       63.32       65.24      8.64 o
   7  13   4      142.17      142.65     10.59 o
   8  13   4       98.35      106.31      9.87 o
   9  13   4       29.39       32.29      8.45 o
  10  13   4        0.44        2.85     11.27 o
  11  13   4        0.49        9.72     10.70 o
  -2  14   4        8.78       -2.95     11.49 o
  -1  14   4       15.96       26.70      7.38 o
   0  14   4        5.64      -10.93     10.93 o
   1  14   4        1.21        1.35     10.75 o
   2  14   4       45.77       42.84      8.36 o
   3  14   4       15.03       27.05      7.35 o
   4  14   4       13.33       22.09      7.83 o
   5  14   4       71.48       74.10      9.71 o
   6  14   4        0.42        8.77      9.53 o
   7  14   4        0.19        6.55      7.09 o
   8  14   4        5.38       14.59      7.64 o
   9  14   4        0.38       -9.58     11.40 o
  10  14   4        7.83       16.91      7.36 o
   0  15   4        0.28       -9.18     10.44 o
   1  15   4        1.03        8.99      6.86 o
   2  15   4        7.75       -9.58     11.24 o
   3  15   4        0.01       -5.11     10.71 o
   4  15   4        6.96        2.92     11.11 o
   5  15   4        2.39        2.20     11.00 o
   6  15   4        0.06       -8.91     11.06 o
   7  15   4        1.98        1.51      8.27 o
  -6 -13   5       31.21       30.70      8.99 o
  -5 -13   5        0.24       -0.74     10.79 o
  -4 -13   5        0.17       11.45      7.53 o
  -3 -13   5       10.12      -10.32     11.07 o
  -2 -13   5       13.57       11.11      8.07 o
  -1 -13   5       10.85       -7.49     12.48 o
   0 -13   5        6.74       23.61      7.55 o
  -9 -12   5       24.00       11.40     13.24 o
  -8 -12   5        0.93       23.39      7.26 o
  -7 -12   5       33.10       23.70      8.66 o
  -6 -12   5        7.58        1.04      7.80 o
  -5 -12   5        0.77       -4.07     10.52 o
  -4 -12   5        0.06       -0.67     10.23 o
  -3 -12   5       43.81       41.70      8.48 o
  -2 -12   5       16.91       19.07      7.17 o
  -1 -12   5        0.73        6.77     10.57 o
   0 -12   5        2.94       13.09      6.86 o
   1 -12   5        8.38        0.70     10.70 o
   2 -12   5        0.55      -11.58     11.58 o
   3 -12   5       16.57       15.90      8.36 o
 -10 -11   5        0.04        6.66     11.09 o
  -9 -11   5       63.56       64.11      8.90 o
  -8 -11   5       15.36       28.97      7.31 o
  -7 -11   5       22.51       36.63      7.69 o
  -6 -11   5       10.53        5.69      9.98 o
  -5 -11   5        4.04       -9.65      9.65 o
  -4 -11   5       27.23       37.62      7.00 o
  -3 -11   5       27.67       44.24      6.66 o
  -2 -11   5        4.83       -0.59      9.20 o
  -1 -11   5       18.90       26.49      7.02 o
   0 -11   5        3.31        2.48      9.58 o
   1 -11   5      101.29      107.92      9.81 o
   2 -11   5        6.24        2.63     10.16 o
   3 -11   5       18.94       33.94      7.26 o
   4 -11   5        1.25       -6.46     11.06 o
   5 -11   5        1.20        1.51      9.49 o
 -11 -10   5        7.77       22.35      7.89 o
 -10 -10   5       25.36       28.67      8.07 o
  -9 -10   5        8.05       -5.89     10.44 o
  -8 -10   5       25.75       26.72      7.31 o
  -7 -10   5        1.25        4.75      9.24 o
  -6 -10   5        0.97        7.20      6.03 o
  -5 -10   5       42.31       46.66      6.91 o
  -4 -10   5       26.04       24.63      6.32 o
  -3 -10   5       18.62       25.17      6.30 o
  -2 -10   5       29.50       27.05      6.57 o
  -1 -10   5       22.18       41.47      6.43 o
   0 -10   5        4.41        7.78      5.89 o
   1 -10   5       26.92       35.71      6.70 o
   2 -10   5       79.39       95.65      8.97 o
   3 -10   5        9.42        3.71      9.94 o
   4 -10   5       15.46       27.95      7.44 o
   5 -10   5       29.61       22.31      8.27 o
   6 -10   5        0.25        3.64      9.06 o
 -12  -9   5       30.46       29.55      7.74 o
 -11  -9   5        2.35      -11.34     11.34 o
 -10  -9   5        0.16       -9.06     10.23 o
  -9  -9   5       54.00       62.58      7.56 o
  -8  -9   5        0.02        4.88      6.12 o
  -7  -9   5       25.33       24.80      6.61 o
  -6  -9   5      167.26      171.48      9.38 o
  -5  -9   5      226.78      249.45     10.19 o
  -4  -9   5      107.64      111.18      7.76 o
  -3  -9   5       41.29       30.34      6.34 o
  -2  -9   5        0.74        3.39      7.22 o
  -1  -9   5        1.07       -2.92      8.18 o
   0  -9   5       33.64       35.49      6.14 o
   1  -9   5       90.32       75.31      7.96 o
   2  -9   5        0.46        7.42      8.25 o
   3  -9   5        8.16        3.89      8.52 o
   4  -9   5        0.67        9.09      6.05 o
   5  -9   5       49.52       53.81      8.27 o
   6  -9   5        0.59        1.33      9.09 o
   7  -9   5        0.23        0.70     10.86 o
   8  -9   5        4.36      -11.34     11.34 o
 -13  -8   5        3.01       -0.76     10.95 o
 -12  -8   5        2.84       11.96      6.77 o
 -11  -8   5       22.67       -5.22     11.38 o
 -10  -8   5       33.09       36.75      7.60 o
  -9  -8   5       13.78       13.60      6.63 o
  -8  -8   5        0.06        9.56      5.47 o
  -7  -8   5       43.57       44.55      6.54 o
  -6  -8   5       82.56       82.71      7.17 o
  -5  -8   5       38.46       45.56      5.78 o
  -4  -8   5       13.92       20.17      5.06 o
  -3  -8   5      157.43      151.08      7.73 o
  -2  -8   5        7.50        0.43      6.68 o
  -1  -8   5      674.41      626.17     13.78 o
   0  -8   5       45.51       44.55      6.18 o
   1  -8   5      170.64      182.14      8.55 o
   2  -8   5        1.52       10.41      5.10 o
   3  -8   5        0.42       -7.49      7.49 o
   4  -8   5       33.11       38.77      6.70 o
   5  -8   5        0.19       -2.25      8.41 o
   6  -8   5       23.79       23.79      7.27 o
   7  -8   5       14.58        4.84      7.33 o
   8  -8   5       12.22        7.65     11.27 o
   9  -8   5        2.88        9.74     10.25 o
 -13  -7   5        0.02       -0.72     11.42 o
 -12  -7   5        4.28        7.40      7.08 o
 -11  -7   5       44.06       38.79      7.92 o
 -10  -7   5       14.04        7.45      9.54 o
  -9  -7   5        4.76       -1.06      5.80 o
  -8  -7   5       11.37       14.32      5.85 o
  -7  -7   5       68.69       77.27      6.73 o
  -6  -7   5        4.37        3.93      6.55 o
  -5  -7   5       77.73       71.33      6.23 o
  -4  -7   5        8.08       11.34      4.65 o
  -3  -7   5        8.18        7.36      4.50 o
  -2  -7   5      187.66      178.13      7.31 o
  -1  -7   5      540.66      499.84     11.38 o
   0  -7   5      108.39       97.51      6.61 o
   1  -7   5        0.70       -7.18      7.18 o
   2  -7   5       44.39       42.05      6.05 o
   3  -7   5      122.19      131.94      7.91 o
   4  -7   5        0.17       -7.69      7.69 o
   5  -7   5       75.44       74.08      7.42 o
   6  -7   5        0.61       -3.28      8.03 o
   7  -7   5       27.27       43.70      7.18 o
   8  -7   5        0.35        0.63      9.78 o
   9  -7   5        0.03       -9.69     10.26 o
  10  -7   5        2.50       -0.76     10.37 o
 -13  -6   5        0.04      -10.62     10.62 o
 -12  -6   5       32.27       25.57      7.82 o
 -11  -6   5       38.43       35.62      7.65 o
 -10  -6   5        3.81        7.35      6.45 o
  -9  -6   5      146.13      144.96      8.79 o
  -8  -6   5       22.52       10.39      5.89 o
  -7  -6   5      630.10      623.72     13.22 o
  -6  -6   5       15.10       24.02      4.77 o
  -5  -6   5      487.11      485.73     10.77 o
  -4  -6   5      163.87      172.55      6.79 o
  -3  -6   5       51.08       36.90      5.35 o
  -2  -6   5      471.42      397.51      9.72 o
  -1  -6   5      424.06      388.38      9.80 o
   0  -6   5       60.85       59.69      5.19 o
   1  -6   5       59.48       62.22      5.40 o
   2  -6   5        0.02        4.09      5.82 o
   3  -6   5       79.33       79.23      6.48 o
   4  -6   5        8.32       -1.69      6.99 o
   5  -6   5        0.91       -1.84      7.36 o
   6  -6   5       68.16       55.52      7.64 o
   7  -6   5       29.92       27.50      6.46 o
   8  -6   5       47.95       39.56      7.74 o
   9  -6   5       11.55        7.02      7.33 o
  10  -6   5        6.21        2.09      9.87 o
  11  -6   5        0.05       -5.31     12.15 o
 -14  -5   5        0.58        0.00      9.90 o
 -13  -5   5       37.15       36.07      8.00 o
 -12  -5   5        4.48        6.27      9.67 o
 -11  -5   5       41.10       38.63      7.40 o
 -10  -5   5       23.20        4.18     10.17 o
  -9  -5   5       77.56       80.65      7.36 o
  -8  -5   5       36.98       32.61      5.19 o
  -7  -5   5       16.83       25.30      4.72 o
  -6  -5   5      119.54      107.63      6.50 o
  -5  -5   5        3.40        4.81      5.78 o
  -4  -5   5      130.21      116.02      5.96 o
  -3  -5   5     1686.73     1607.94     16.91 o
  -2  -5   5     1382.04     1247.31     14.60 o
  -1  -5   5      484.12      434.51      9.18 o
   0  -5   5      184.82      189.08      6.57 o
   1  -5   5        9.48        3.42      5.98 o
   2  -5   5      231.31      223.43      7.62 o
   3  -5   5      281.89      246.28      7.96 o
   4  -5   5      132.72      130.95      6.88 o
   5  -5   5       28.96       37.67      5.28 o
   6  -5   5      349.29      361.30     11.40 o
   7  -5   5      114.50      120.92      8.39 o
   8  -5   5       44.05       65.76      7.98 o
   9  -5   5        1.80        2.36      9.13 o
  10  -5   5       12.07       10.70      7.55 o
  11  -5   5        4.66       -5.67     10.80 o
 -14  -4   5        0.77        7.76      7.17 o
 -13  -4   5       39.37       38.41      8.50 o
 -12  -4   5       94.86       74.75      8.84 o
 -11  -4   5        6.55        5.01      8.66 o
 -10  -4   5        6.73       -1.01      8.16 o
  -9  -4   5      228.91      218.41      9.54 o
  -8  -4   5       19.31        7.02      5.19 o
  -7  -4   5      260.98      267.82      8.66 o
  -6  -4   5      149.50      144.98      6.45 o
  -5  -4   5        5.73        8.03      3.62 o
  -4  -4   5       65.93       77.59      4.61 o
  -3  -4   5      193.36      171.54      6.14 o
  -2  -4   5      269.88      280.21      7.00 o
  -1  -4   5      634.25      638.39      9.92 o
   0  -4   5      704.15      674.89     10.39 o
   1  -4   5     1823.94     1798.33     18.40 o
   2  -4   5        2.49        5.02      3.39 o
   3  -4   5      132.94      114.02      5.89 o
   4  -4   5      126.51      133.92      6.39 o
   5  -4   5        7.51        2.77      4.38 o
   6  -4   5        2.00       -6.64      6.64 o
   7  -4   5       29.15       34.72      6.03 o
   8  -4   5       40.80       55.17      6.72 o
   9  -4   5       38.09       44.69      6.91 o
  10  -4   5      169.33      201.59     11.56 o
  11  -4   5        1.63        4.66      9.67 o
  12  -4   5        0.06       -7.29     10.32 o
 -14  -3   5       12.91       20.17      8.28 o
 -13  -3   5       18.56        3.33     11.29 o
 -12  -3   5        2.67        3.62      9.47 o
 -11  -3   5       57.67       52.38      7.20 o
 -10  -3   5       53.59       53.14      6.72 o
  -9  -3   5      730.92      704.48     15.43 o
  -8  -3   5       51.60       38.81      5.35 o
  -7  -3   5      120.17      133.74      6.64 o
  -6  -3   5      788.15      786.75     12.53 o
  -5  -3   5        7.68        8.91      3.66 o
  -4  -3   5     1944.90     1929.03     18.46 o
  -3  -3   5        1.76       -4.57      4.57 o
  -2  -3   5        0.24        1.15      4.02 o
  -1  -3   5     6749.33     6721.45     40.37 o
   0  -3   5       39.66       44.78      3.58 o
   1  -3   5     1050.79      949.94     11.33 o
   2  -3   5      143.77      134.51      5.33 o
   3  -3   5       89.61       79.54      4.83 o
   4  -3   5      635.54      632.49     10.88 o
   5  -3   5       44.09       32.30      5.01 o
   6  -3   5       19.72       16.39      4.77 o
   7  -3   5      166.50      172.82      8.10 o
   8  -3   5       25.69       22.08      6.23 o
   9  -3   5       46.86       42.66      7.18 o
  10  -3   5       54.22       47.27      8.28 o
  11  -3   5        6.45        9.71      6.77 o
  12  -3   5        9.54       12.42      7.02 o
  13  -3   5       17.23        6.82      8.21 o
 -14  -2   5       27.12       20.87      8.54 o
 -13  -2   5       43.25       46.49      9.00 o
 -12  -2   5       24.11       26.42      7.35 o
 -11  -2   5       18.39       20.01      6.09 o
 -10  -2   5       35.83       33.26      6.00 o
  -9  -2   5        4.48        3.04      8.05 o
  -8  -2   5      138.06      136.73      7.08 o
  -7  -2   5      186.65      188.48      7.53 o
  -6  -2   5      516.86      542.85     10.25 o
  -5  -2   5      964.42      991.98     12.62 o
  -4  -2   5       61.80       58.20      4.12 o
  -3  -2   5      151.25      138.53      4.75 o
  -2  -2   5      533.41      553.34      8.07 o
  -1  -2   5      241.84      211.13      5.33 o
   0  -2   5      103.17      117.26      4.25 o
   1  -2   5       48.75       53.05      3.39 o
   2  -2   5     1784.57     1684.52     17.61 o
   3  -2   5        5.50       10.43      3.06 o
   4  -2   5      489.26      500.21      9.33 o
   5  -2   5      379.72      364.48      8.82 o
   6  -2   5      193.59      219.27      7.98 o
   7  -2   5       55.20       60.14      5.91 o
   8  -2   5       39.32       28.49      6.01 o
   9  -2   5        0.26       -0.49      7.76 o
  10  -2   5        3.05       -2.12      8.39 o
  11  -2   5       68.86       45.00      8.95 o
  12  -2   5       96.69       73.42      9.78 o
  13  -2   5        0.95       12.66      7.29 o
 -14  -1   5       10.55        2.21     10.91 o
 -13  -1   5       20.53        7.35     10.95 o
 -12  -1   5       14.95       24.09      7.09 o
 -11  -1   5      136.34      155.94      9.17 o
 -10  -1   5       40.10       31.28      6.72 o
  -9  -1   5      139.04      146.98      8.01 o
  -8  -1   5      317.71      310.01      9.89 o
  -7  -1   5     1099.83     1042.69     15.16 o
  -6  -1   5        1.75        6.52      3.42 o
  -5  -1   5     1935.47     1977.28     19.00 o
  -4  -1   5      309.27      347.70      7.06 o
  -3  -1   5      480.21      448.61      7.53 o
  -2  -1   5      469.10      384.71      6.61 o
  -1  -1   5    11157.90    10984.23     45.16 o
   0  -1   5      351.42      373.15      6.27 o
   1  -1   5      605.52      549.63      7.47 o
   2  -1   5       64.18       62.88      3.49 o
   3  -1   5       22.37       26.06      2.99 o
   4  -1   5       81.10       88.99      4.72 o
   5  -1   5      293.51      327.48      7.85 o
   6  -1   5       69.89       72.61      5.20 o
   7  -1   5      120.60       97.53      6.27 o
   8  -1   5      223.86      231.79      8.95 o
   9  -1   5       54.43       58.25      6.54 o
  10  -1   5        3.63       18.44      5.19 o
  11  -1   5        0.74        2.81      8.61 o
  12  -1   5        4.30       10.01      6.70 o
  13  -1   5        0.33      -10.28     10.28 o
  14  -1   5        1.93       19.11      7.08 o
 -14   0   5        6.55        0.74     11.31 o
 -13   0   5       47.19       61.89      8.75 o
 -12   0   5       28.48       28.67      6.88 o
 -11   0   5      129.01      126.82      9.27 o
 -10   0   5       84.49       70.34      7.22 o
  -9   0   5       27.50       20.10      5.96 o
  -8   0   5      148.98      149.95      7.53 o
  -7   0   5       55.46       49.61      5.29 o
  -6   0   5      187.05      207.30      7.06 o
  -5   0   5      759.03      802.92     11.49 o
  -4   0   5      611.58      603.94      9.08 o
  -3   0   5     2654.01     2820.60     24.81 o
  -2   0   5     1684.42     1682.34     15.63 o
  -1   0   5      559.71      472.31      6.70 o
   0   0   5      121.19      118.92      3.75 o
   1   0   5      671.66      650.51      7.73 o
   2   0   5     1357.63     1242.23     12.03 o
   3   0   5      144.05      161.29      4.75 o
   4   0   5       41.29       56.85      3.91 o
   5   0   5        2.09        4.14      4.65 o
   6   0   5      333.23      300.85      8.25 o
   7   0   5       27.61       28.49      5.01 o
   8   0   5        5.10        0.38      6.61 o
   9   0   5       77.10       71.42      6.37 o
  10   0   5       51.01       59.68      6.41 o
  11   0   5       91.35       95.38      8.52 o
  12   0   5       55.08       40.62      8.28 o
  13   0   5        3.62       -8.68      9.80 o
  14   0   5        5.00       10.34     11.04 o
 -14   1   5        5.84        7.62     10.66 o
 -13   1   5       20.97       13.81      8.45 o
 -12   1   5       13.73        4.36     10.70 o
 -11   1   5       13.22       12.03      6.52 o
 -10   1   5        6.93       13.27      5.20 o
  -9   1   5        4.65       10.26      5.06 o
  -8   1   5      132.01      132.50      7.40 o
  -7   1   5      399.40      378.42      9.83 o
  -6   1   5       82.53       87.39      5.35 o
  -5   1   5      128.27      106.01      5.55 o
  -4   1   5      273.03      296.04      6.57 o
  -3   1   5       30.10       36.90      3.35 o
  -2   1   5       92.71       91.85      3.73 o
  -1   1   5      403.99      394.21      6.12 o
   0   1   5      752.22      852.14      8.48 o
   1   1   5        2.57        0.77      3.22 o
   2   1   5      349.57      285.86      5.37 o
   3   1   5       43.06       44.51      3.15 o
   4   1   5      876.14      957.07     10.73 o
   5   1   5      210.25      223.34      6.21 o
   6   1   5       20.42       24.17      4.03 o
   7   1   5       21.19       29.89      4.65 o
   8   1   5       54.95       58.29      5.47 o
   9   1   5      472.95      450.69     11.96 o
  10   1   5       95.25       85.62      7.17 o
  11   1   5       59.33       59.08      7.67 o
  12   1   5       24.26        9.92     10.48 o
  13   1   5       27.73       40.52      7.49 o
  14   1   5        1.16        3.58     10.95 o
 -13   2   5        8.69        9.94     10.34 o
 -12   2   5        4.57        0.65     10.57 o
 -11   2   5       38.48       45.32      7.26 o
 -10   2   5       17.55       21.73      5.87 o
  -9   2   5      106.48      116.88      7.71 o
  -8   2   5        1.94        6.16      6.72 o
  -7   2   5      798.86      732.41     13.61 o
  -6   2   5      269.09      296.06      8.23 o
  -5   2   5      102.17       81.91      5.19 o
  -4   2   5     3077.51     3159.69     29.37 o
  -3   2   5       57.26       49.75      3.49 o
  -2   2   5     2009.52     2116.80     20.76 o
  -1   2   5      779.77      787.80      8.61 o
   0   2   5      248.73      305.89      5.46 o
   1   2   5      605.20      622.11      7.51 o
   2   2   5     4102.47     3970.00     26.51 o
   3   2   5      316.03      324.83      6.07 o
   4   2   5      638.80      647.04      8.88 o
   5   2   5      315.93      313.40      7.18 o
   6   2   5      398.70      419.95      8.70 o
   7   2   5       81.95       79.02      5.65 o
   8   2   5      111.73      110.60      6.19 o
   9   2   5       29.83       18.01      5.40 o
  10   2   5       12.74       13.90      5.47 o
  11   2   5       58.25       64.11      7.26 o
  12   2   5        4.86        6.27      6.50 o
  13   2   5       84.03       89.08     10.03 o
  14   2   5        9.46       -3.51     12.19 o
 -13   3   5       46.83       35.64      9.83 o
 -12   3   5        7.53       12.98      7.08 o
 -11   3   5        2.52        0.90      6.03 o
 -10   3   5       60.12       61.78      7.69 o
  -9   3   5       26.70       32.36      6.46 o
  -8   3   5       71.73       76.93      6.64 o
  -7   3   5      299.15      282.80      9.33 o
  -6   3   5      280.51      283.58      8.79 o
  -5   3   5      466.66      441.66      9.29 o
  -4   3   5      921.63      974.03     12.44 o
  -3   3   5       44.32       42.43      3.60 o
  -2   3   5        6.62       -2.68      3.82 o
  -1   3   5      648.74      708.48      8.66 o
   0   3   5      729.07      761.09      8.54 o
   1   3   5     2394.43     2562.38     21.57 o
   2   3   5       33.75       28.56      2.90 o
   3   3   5       86.75       87.89      3.73 o
   4   3   5      574.39      550.77      8.37 o
   5   3   5       22.15       19.61      3.58 o
   6   3   5      534.75      551.06      9.78 o
   7   3   5      539.98      559.88     10.82 o
   8   3   5      300.59      273.01      8.63 o
   9   3   5      280.83      284.75      9.49 o
  10   3   5        4.94       21.18      5.20 o
  11   3   5       33.09       36.82      6.61 o
  12   3   5        3.97        1.13      8.64 o
  13   3   5       28.93       33.15      8.01 o
  14   3   5        8.07        8.30      7.35 o
  15   3   5        1.12      -12.37     12.37 o
 -12   4   5        9.04       16.67      7.22 o
 -11   4   5       18.93       29.24      7.17 o
 -10   4   5      166.20      169.83     10.25 o
  -9   4   5        5.27        0.25      6.25 o
  -8   4   5        1.16        5.47      7.76 o
  -7   4   5       13.82       16.03      5.26 o
  -6   4   5      120.22      139.48      6.90 o
  -5   4   5      418.32      411.57      9.62 o
  -4   4   5      437.12      419.78      8.90 o
  -3   4   5      264.43      289.16      6.95 o
  -2   4   5      314.73      304.84      6.79 o
  -1   4   5      738.31      899.86     10.37 o
   0   4   5      735.66      686.02      8.90 o
   1   4   5     2287.77     2507.08     22.83 o
   2   4   5      186.09      200.85      5.13 o
   3   4   5       33.43       27.35      3.26 o
   4   4   5        1.01        6.84      3.10 o
   5   4   5      132.81      129.76      5.31 o
   6   4   5       20.83       18.49      3.87 o
   7   4   5     1485.49     1528.62     16.94 o
   8   4   5       51.64       65.58      5.65 o
   9   4   5      213.97      227.27      8.77 o
  10   4   5        6.30        6.55      5.24 o
  11   4   5       20.00       28.72      6.27 o
  12   4   5        4.88        3.93      9.33 o
  13   4   5       44.45       45.72      8.23 o
  14   4   5        0.64        4.81      7.22 o
  15   4   5        5.90        6.07     11.18 o
 -12   5   5        4.21       -6.55     11.78 o
 -11   5   5       40.29       41.40      8.66 o
 -10   5   5       14.78       18.60      7.73 o
  -9   5   5        4.69       11.92      6.23 o
  -8   5   5      486.35      504.27     13.74 o
  -7   5   5       51.53       45.05      6.55 o
  -6   5   5      539.29      547.78     12.26 o
  -5   5   5      116.28      109.47      6.59 o
  -4   5   5      100.79       99.76      5.55 o
  -3   5   5      310.55      297.95      7.73 o
  -2   5   5     1039.76     1038.42     12.62 o
  -1   5   5      587.97      576.75      9.24 o
   0   5   5        7.12       -4.65      4.65 o
   1   5   5      121.14      112.49      4.65 o
   2   5   5      281.51      273.12      6.43 o
   3   5   5       62.36       67.11      4.02 o
   4   5   5     1516.07     1650.18     16.53 o
   5   5   5      936.74      946.44     12.26 o
   6   5   5       28.56       23.03      4.65 o
   7   5   5      196.85      192.88      7.29 o
   8   5   5       39.24       33.62      5.20 o
   9   5   5       71.56       89.53      6.32 o
  10   5   5       98.47       94.84      7.60 o
  11   5   5      396.93      399.13     12.73 o
  12   5   5       93.72       95.69      8.43 o
  13   5   5       28.99        2.50     11.20 o
  14   5   5       23.21       21.70      8.07 o
  15   5   5        0.00       -3.78     10.84 o
 -11   6   5        3.22       16.48      7.33 o
 -10   6   5        4.27       -2.56     10.05 o
  -9   6   5       15.78       22.87      6.66 o
  -8   6   5      271.73      285.20     11.52 o
  -7   6   5       34.15       42.06      6.21 o
  -6   6   5       90.42       80.65      6.57 o
  -5   6   5       53.28       55.01      5.38 o
  -4   6   5        2.25       -2.12      5.96 o
  -3   6   5       66.14       67.67      4.97 o
  -2   6   5     1160.08     1122.97     14.12 o
  -1   6   5      350.23      343.31      8.09 o
   0   6   5       60.96       50.80      4.30 o
   1   6   5       37.60       40.62      3.82 o
   2   6   5     1116.39     1120.97     12.84 o
   3   6   5     1450.23     1349.41     14.19 o
   4   6   5        3.25       -4.39      5.35 o
   5   6   5      265.83      275.29      7.76 o
   6   6   5        1.20        1.93      5.76 o
   7   6   5      101.07       99.06      6.07 o
   8   6   5       73.06       67.87      5.98 o
   9   6   5       20.82       24.69      5.40 o
  10   6   5       47.84       47.29      6.66 o
  11   6   5      202.38      238.67     10.28 o
  12   6   5       48.69       51.36      7.94 o
  13   6   5       29.13       31.30      7.69 o
  14   6   5       18.46       18.08      7.74 o
  15   6   5       34.78       43.07      8.95 o
 -11   7   5        4.68        9.69     11.27 o
 -10   7   5        6.43       18.39      7.18 o
  -9   7   5        2.16        3.73      9.38 o
  -8   7   5        6.08        0.56      9.83 o
  -7   7   5        0.04       11.42      5.60 o
  -6   7   5       22.01       13.72      6.21 o
  -5   7   5      101.36      100.21      7.00 o
  -4   7   5      190.34      190.79      8.14 o
  -3   7   5       15.14       20.92      4.38 o
  -2   7   5     1058.01      963.30     14.30 o
  -1   7   5       43.83       33.55      4.83 o
   0   7   5        1.49        4.52      5.04 o
   1   7   5        0.15       -3.22      5.60 o
   2   7   5     1319.92     1232.72     14.48 o
   3   7   5       38.80       33.94      4.29 o
   4   7   5       93.99       97.83      5.38 o
   5   7   5     1800.05     1765.29     18.24 o
   6   7   5       16.71       20.78      4.68 o
   7   7   5       98.26       95.58      6.05 o
   8   7   5       19.11       18.94      5.46 o
   9   7   5       49.85       44.14      6.41 o
  10   7   5      151.57      154.20      8.82 o
  11   7   5      199.41      187.20     10.05 o
  12   7   5        7.89        6.48      9.65 o
  13   7   5       67.10       54.56      8.99 o
  14   7   5        5.43       -5.65     11.45 o
 -10   8   5       45.19       48.49      9.38 o
  -9   8   5        1.65        1.33     11.04 o
  -8   8   5      128.97      117.16      9.72 o
  -7   8   5        1.33       -0.56      8.75 o
  -6   8   5       34.69       36.07      6.46 o
  -5   8   5        4.22       10.73      5.20 o
  -4   8   5       35.81       30.59      5.56 o
  -3   8   5        4.94        7.35      4.50 o
  -2   8   5        3.08        4.77      4.39 o
  -1   8   5      365.48      354.83      9.47 o
   0   8   5     2198.03     2057.04     20.58 o
   1   8   5      267.97      240.77      8.12 o
   2   8   5       67.86       52.98      5.28 o
   3   8   5       22.62       15.36      4.70 o
   4   8   5       21.49       16.28      4.59 o
   5   8   5      119.08      106.80      6.46 o
   6   8   5        3.43       12.88      4.41 o
   7   8   5       64.53       55.62      6.05 o
   8   8   5      230.68      218.63      9.13 o
   9   8   5      454.26      415.48     12.35 o
  10   8   5        1.50       -8.19      8.91 o
  11   8   5      195.83      165.85      9.96 o
  12   8   5        2.49        6.70      9.18 o
  13   8   5        4.55       24.92      7.02 o
  14   8   5        2.24        6.88      7.89 o
  -9   9   5        2.32       -5.04     10.59 o
  -8   9   5       40.14       41.90      8.10 o
  -7   9   5        7.19        1.24      9.96 o
  -6   9   5        3.53       -6.27      9.49 o
  -5   9   5       61.93       61.42      7.33 o
  -4   9   5       47.06       55.82      6.09 o
  -3   9   5       68.79       69.06      6.86 o
  -2   9   5      152.49      146.63      7.53 o
  -1   9   5        0.08       -6.75      6.75 o
   0   9   5      159.74      158.61      7.64 o
   1   9   5       26.96       30.65      5.31 o
   2   9   5      123.96      117.64      6.88 o
   3   9   5      312.48      303.48      8.81 o
   4   9   5      301.90      289.61      9.02 o
   5   9   5        3.53        1.58      7.06 o
   6   9   5        7.87       11.02      4.63 o
   7   9   5      260.42      259.12      9.83 o
   8   9   5       49.19       48.53      6.73 o
   9   9   5      220.11      215.74     10.25 o
  10   9   5        1.09       -3.24      9.38 o
  11   9   5       82.72       77.63      8.32 o
  12   9   5       50.52       49.54      8.81 o
  13   9   5        5.70        6.19     10.34 o
  14   9   5       13.34        5.98     12.59 o
  -8  10   5       12.08       -4.32     11.18 o
  -7  10   5        6.32       -2.70      7.76 o
  -6  10   5       45.30       31.89      8.32 o
  -5  10   5        9.24        9.60      6.52 o
  -4  10   5        2.01        1.08      8.36 o
  -3  10   5        1.45        5.62      7.89 o
  -2  10   5       20.73       26.31      5.74 o
  -1  10   5        8.18       -6.90      7.85 o
   0  10   5       56.73       44.73      6.18 o
   1  10   5        7.19        2.16      6.82 o
   2  10   5       49.95       52.67      5.78 o
   3  10   5      246.46      233.84      9.13 o
   4  10   5       17.07        3.87      7.56 o
   5  10   5       16.66       18.30      5.35 o
   6  10   5       12.23       26.54      5.11 o
   7  10   5      107.59      123.03      7.67 o
   8  10   5      138.90      149.82      8.59 o
   9  10   5       22.09       22.35      6.48 o
  10  10   5       17.62       16.13      7.58 o
  11  10   5       17.43       -4.95     11.42 o
  12  10   5        0.84       -2.67     10.75 o
  13  10   5       35.69       21.19      8.84 o
  -7  11   5        1.05        8.81     10.01 o
  -6  11   5       28.06       13.38      8.50 o
  -5  11   5        0.29       -3.85      9.29 o
  -4  11   5        1.39        7.83      9.24 o
  -3  11   5      226.00      227.81     11.29 o
  -2  11   5       42.19       31.85      7.33 o
  -1  11   5        2.65       11.61      5.49 o
   0  11   5       13.61       12.95      5.51 o
   1  11   5       44.75       56.76      6.45 o
   2  11   5       42.84       32.74      6.07 o
   3  11   5      102.86       99.51      7.83 o
   4  11   5       14.00        5.76      8.55 o
   5  11   5       49.78       52.62      6.54 o
   6  11   5       82.12       86.76      7.85 o
   7  11   5      278.92      288.33     11.11 o
   8  11   5        2.17        8.25      8.79 o
   9  11   5       27.16       26.69      7.49 o
  10  11   5       17.50        6.16     10.64 o
  11  11   5        1.08        6.57     10.62 o
  12  11   5        9.89       -7.02     11.85 o
  13  11   5        6.24        9.04      8.50 o
  -6  12   5        0.01       -3.01     11.38 o
  -5  12   5        4.03        6.36     10.01 o
  -4  12   5        0.59        2.67      9.74 o
  -3  12   5       21.12        9.47     10.55 o
  -2  12   5       36.60       21.37      7.40 o
  -1  12   5       42.78       43.88      7.49 o
   0  12   5        0.51       -9.47      9.47 o
   1  12   5        9.74       14.96      6.21 o
   2  12   5        5.81        0.54      8.81 o
   3  12   5      111.58      116.33      8.27 o
   4  12   5       72.41       83.45      7.74 o
   5  12   5      164.48      158.48      9.89 o
   6  12   5        0.01       -8.34      9.18 o
   7  12   5      182.68      189.96     10.82 o
   8  12   5        0.82        4.20      7.08 o
   9  12   5       67.70       66.75      8.97 o
  10  12   5      153.19      149.37     11.43 o
  11  12   5       23.74       30.81      8.86 o
  12  12   5        0.03       16.37      6.46 o
  -4  13   5        8.43        4.41     10.79 o
  -3  13   5        0.05       -4.90     10.39 o
  -2  13   5        3.48        6.68     10.32 o
  -1  13   5        5.94       -5.15      9.80 o
   0  13   5       25.40       36.43      7.13 o
   1  13   5       77.52       77.41      8.54 o
   2  13   5        1.90        5.98      9.09 o
   3  13   5       15.96        7.71      7.13 o
   4  13   5        0.36       10.70      6.27 o
   5  13   5        7.89       -6.01     10.23 o
   6  13   5       61.35       53.30      8.32 o
   7  13   5        9.30        2.52     10.64 o
   8  13   5      100.85       92.92     10.37 o
   9  13   5       22.34       16.28      8.95 o
  10  13   5        7.63       30.22      7.85 o
  11  13   5       42.86       41.90      9.15 o
  -2  14   5        0.18        0.74     10.26 o
  -1  14   5        3.57        7.13      9.67 o
   0  14   5        0.85        7.62      7.08 o
   1  14   5       18.77       12.50      7.67 o
   2  14   5       16.46       27.24      6.84 o
   3  14   5        2.16      -11.25     11.25 o
   4  14   5      113.68      110.31      9.87 o
   5  14   5      168.02      169.21     11.47 o
   6  14   5        0.10       -7.42     10.71 o
   7  14   5        0.04      -10.98     10.98 o
   8  14   5       41.52       49.36      8.66 o
   9  14   5       14.70       29.39      8.32 o
  10  14   5        0.78       -5.37     11.83 o
   0  15   5        5.50       -9.18     10.93 o
   1  15   5        2.55       -2.99     11.18 o
   2  15   5        4.66       -5.89     11.34 o
   3  15   5       18.27       23.32      8.16 o
   4  15   5        9.66        5.82     11.16 o
   5  15   5       14.96       25.95      7.64 o
   6  15   5        0.13        7.40      7.33 o
   7  15   5        0.03      -11.79     11.79 o
  -7 -12   6        2.34       17.43      7.09 o
  -6 -12   6       12.74       10.12     11.25 o
  -5 -12   6        1.03       15.61      7.13 o
  -4 -12   6        0.94        2.45      6.93 o
  -3 -12   6       35.88       33.15      8.91 o
  -2 -12   6        1.38        9.80     11.29 o
  -1 -12   6       26.57       30.05      8.36 o
   0 -12   6       32.37       42.62      9.08 o
   1 -12   6        2.43        0.00     10.93 o
   2 -12   6        7.67       10.97      8.18 o
  -9 -11   6       18.76       33.10      8.10 o
  -8 -11   6       27.97       23.72      9.09 o
  -7 -11   6       14.24        8.88     10.71 o
  -6 -11   6       57.68       74.46      8.41 o
  -5 -11   6        4.68       12.61      6.93 o
  -4 -11   6       18.22       17.20      7.31 o
  -3 -11   6       11.17        3.17     10.71 o
  -2 -11   6       30.31       30.05      7.31 o
  -1 -11   6        0.66       -6.39      9.94 o
   0 -11   6        3.01        1.94      6.73 o
   1 -11   6       20.43       12.95      7.53 o
   2 -11   6        0.21       -0.68      9.76 o
   3 -11   6       14.01       15.67      7.73 o
   4 -11   6        0.69       -5.20     10.44 o
 -11 -10   6        2.00        6.86     10.66 o
 -10 -10   6        0.81      -10.50     10.50 o
  -9 -10   6       11.07       -8.90     11.83 o
  -8 -10   6      194.05      200.56     11.70 o
  -7 -10   6        6.59        5.02      6.64 o
  -6 -10   6       72.10       65.37      8.32 o
  -5 -10   6        0.67       20.31      5.65 o
  -4 -10   6        4.97        1.15      8.64 o
  -3 -10   6        2.20        4.57      6.63 o
  -2 -10   6       46.39       57.05      7.69 o
  -1 -10   6        9.79       18.98      6.10 o
   0 -10   6        0.33        3.49      5.44 o
   1 -10   6       36.86       20.94      7.85 o
   2 -10   6       25.67       20.42      7.83 o
   3 -10   6       12.51       12.57      7.26 o
   4 -10   6        0.84       -2.70     10.52 o
   5 -10   6        7.04       12.46      7.33 o
   6 -10   6        0.49        6.82     10.43 o
 -11  -9   6        6.52        7.20     10.97 o
 -10  -9   6       12.39       -2.03     10.93 o
  -9  -9   6        0.06        7.65      8.97 o
  -8  -9   6       31.65       26.65      7.51 o
  -7  -9   6        0.76        3.46      8.82 o
  -6  -9   6        0.64       -6.25      6.25 o
  -5  -9   6       30.03       35.58      6.68 o
  -4  -9   6       43.58       37.08      6.84 o
  -3  -9   6        0.91        7.73      7.92 o
  -2  -9   6       14.17       11.02      6.07 o
  -1  -9   6       82.75       70.21      7.67 o
   0  -9   6       45.73       48.12      7.35 o
   1  -9   6        0.39       -3.76      8.41 o
   2  -9   6        7.08        6.12      8.93 o
   3  -9   6       81.86       77.38      8.82 o
   4  -9   6        0.64        7.35      8.99 o
   5  -9   6       69.30       66.32      9.38 o
   6  -9   6        0.00      -11.02     11.02 o
   7  -9   6        0.23        9.60     10.26 o
 -12  -8   6       32.30       29.62      8.23 o
 -11  -8   6        4.39       -5.46     10.64 o
 -10  -8   6       58.44       62.97      8.46 o
  -9  -8   6       23.99       20.55      6.93 o
  -8  -8   6       88.51       97.56      8.27 o
  -7  -8   6       30.91       34.57      6.63 o
  -6  -8   6        2.76       16.21      4.95 o
  -5  -8   6       13.80       11.20      5.92 o
  -4  -8   6       39.44       44.14      6.10 o
  -3  -8   6        0.57       10.88      4.77 o
  -2  -8   6        0.00        2.76      6.84 o
  -1  -8   6      249.06      239.21      9.38 o
   0  -8   6       28.26       36.01      5.78 o
   1  -8   6       36.09       39.44      6.21 o
   2  -8   6        4.49        3.49      7.65 o
   3  -8   6       23.35       30.11      6.66 o
   4  -8   6        3.27       -3.31      8.55 o
   5  -8   6       38.92       50.47      7.76 o
   6  -8   6        0.33       -9.40      9.40 o
   7  -8   6        6.37       -2.03     10.28 o
   8  -8   6       24.80       28.31      8.52 o
 -13  -7   6        1.73       -0.76     11.09 o
 -12  -7   6       25.47       27.30      8.23 o
 -11  -7   6       61.79       70.34      8.70 o
 -10  -7   6       45.58       44.50      7.82 o
  -9  -7   6      165.09      160.21      9.96 o
  -8  -7   6      154.83      151.95      9.13 o
  -7  -7   6       21.11       20.65      6.14 o
  -6  -7   6        0.28       -5.11      7.31 o
  -5  -7   6       12.06       16.84      5.22 o
  -4  -7   6        0.02        2.12      6.34 o
  -3  -7   6      425.82      405.65     11.15 o
  -2  -7   6       69.42       68.03      5.96 o
  -1  -7   6      158.84      171.55      7.80 o
   0  -7   6       90.59       89.39      7.18 o
   1  -7   6       53.72       47.83      5.91 o
   2  -7   6      149.25      128.19      7.89 o
   3  -7   6       18.15       23.25      5.56 o
   4  -7   6       19.51       16.44      6.23 o
   5  -7   6        3.79       -3.19      8.82 o
   6  -7   6       25.83       31.93      7.27 o
   7  -7   6       11.12       -1.85      9.99 o
   8  -7   6       16.11       13.02      7.87 o
   9  -7   6        8.33        8.66     11.04 o
 -13  -6   6        2.16        7.31     10.25 o
 -12  -6   6        2.57       -2.70     11.24 o
 -11  -6   6        4.22        0.61      9.63 o
 -10  -6   6       82.43       83.48      8.77 o
  -9  -6   6       12.65       19.27      5.92 o
  -8  -6   6        0.79        5.40      7.40 o
  -7  -6   6        0.30        1.82      7.31 o
  -6  -6   6       74.56       68.48      6.57 o
  -5  -6   6        0.38        1.21      6.37 o
  -4  -6   6      124.93      127.04      6.64 o
  -3  -6   6       55.73       58.47      5.42 o
  -2  -6   6      110.28      108.08      6.16 o
  -1  -6   6      362.28      310.52      9.44 o
   0  -6   6      676.13      661.51     12.68 o
   1  -6   6       77.78       73.22      6.43 o
   2  -6   6      321.76      352.87     10.12 o
   3  -6   6       68.41       77.40      6.52 o
   4  -6   6       29.73       35.19      5.69 o
   5  -6   6       22.18       28.87      5.33 o
   6  -6   6        1.15       -4.20      7.65 o
   7  -6   6       24.17       30.88      6.77 o
   8  -6   6        3.54        9.53      6.45 o
   9  -6   6        2.38      -10.30     10.30 o
  10  -6   6       20.39       10.88     12.10 o
 -13  -5   6       15.15        7.83     10.73 o
 -12  -5   6       20.43       14.03      7.51 o
 -11  -5   6       87.09       84.02      8.28 o
 -10  -5   6        0.02       -1.64      8.10 o
  -9  -5   6       43.52       58.27      6.90 o
  -8  -5   6        0.10        3.24      7.00 o
  -7  -5   6        4.76       10.26      4.63 o
  -6  -5   6       78.25       83.84      6.14 o
  -5  -5   6       21.01       12.61      4.52 o
  -4  -5   6        1.38        2.63      3.78 o
  -3  -5   6       96.46      107.49      5.94 o
  -2  -5   6        7.44        7.85      3.89 o
  -1  -5   6       87.80       82.76      5.49 o
   0  -5   6       14.48       11.81      4.30 o
   1  -5   6       29.22       25.86      4.59 o
   2  -5   6       63.95       67.13      5.80 o
   3  -5   6        9.25       10.16      4.47 o
   4  -5   6        3.33        3.03      4.72 o
   5  -5   6        0.79        0.86      6.77 o
   6  -5   6      138.79      138.49      8.75 o
   7  -5   6       33.33       20.24      6.55 o
   8  -5   6       37.18       29.17      7.18 o
   9  -5   6        1.12       12.98      6.37 o
  10  -5   6        1.42        1.35     10.50 o
  11  -5   6        0.52        7.36     10.30 o
 -13  -4   6      105.01      102.98      9.94 o
 -12  -4   6        3.31       -4.47     10.10 o
 -11  -4   6      106.89      105.72      8.73 o
 -10  -4   6        5.74        7.40      5.96 o
  -9  -4   6       14.08        2.90      8.36 o
  -8  -4   6        2.18        6.61      6.79 o
  -7  -4   6        1.20       -5.65      6.54 o
  -6  -4   6       44.60       44.06      5.29 o
  -5  -4   6       17.49       18.66      3.66 o
  -4  -4   6      976.05      868.89     13.02 o
  -3  -4   6      637.23      603.53     10.77 o
  -2  -4   6      260.60      239.28      7.08 o
  -1  -4   6      123.61      106.01      5.40 o
   0  -4   6      329.01      294.27      7.58 o
   1  -4   6      120.49      116.34      5.62 o
   2  -4   6      515.44      460.03      9.69 o
   3  -4   6       62.43       62.97      5.15 o
   4  -4   6      198.99      195.79      7.73 o
   5  -4   6       17.94       21.10      4.77 o
   6  -4   6       93.71       89.15      7.06 o
   7  -4   6       51.40       54.11      6.64 o
   8  -4   6        5.56        0.52      8.43 o
   9  -4   6        2.34        7.47      8.70 o
  10  -4   6      146.50      149.41     11.07 o
  11  -4   6        0.87       -1.39      9.81 o
  12  -4   6        0.09       -5.29     10.28 o
 -14  -3   6        3.36       18.53      7.87 o
 -13  -3   6        1.90       -0.68     11.31 o
 -12  -3   6       64.50       66.18      8.50 o
 -11  -3   6        7.13        3.42      9.04 o
 -10  -3   6        0.27        4.65      8.72 o
  -9  -3   6      119.16      130.16      8.16 o
  -8  -3   6      288.89      285.18      9.85 o
  -7  -3   6      193.72      178.79      7.73 o
  -6  -3   6      582.98      619.38     11.65 o
  -5  -3   6       44.03       48.58      4.70 o
  -4  -3   6      261.20      230.87      6.86 o
  -3  -3   6        2.21        6.75      3.24 o
  -2  -3   6      329.67      308.30      7.20 o
  -1  -3   6      320.93      333.94      7.53 o
   0  -3   6     1664.02     1493.30     14.80 o
   1  -3   6        0.21        2.65      4.84 o
   2  -3   6      144.30      141.10      5.74 o
   3  -3   6        0.67       -5.67      5.67 o
   4  -3   6       11.33        7.18      4.03 o
   5  -3   6       69.26       88.87      5.71 o
   6  -3   6        0.33        5.98      4.56 o
   7  -3   6        0.04        4.83      6.88 o
   8  -3   6      323.94      345.59     12.32 o
   9  -3   6        3.81        3.75      8.91 o
  10  -3   6       86.20       98.41     10.41 o
  11  -3   6        2.93        0.65     10.23 o
  12  -3   6        0.33        5.73     10.26 o
 -14  -2   6        4.29        6.03     10.34 o
 -13  -2   6       34.70       30.54      8.57 o
 -12  -2   6        8.35        3.12      9.98 o
 -11  -2   6       10.18        0.00      9.36 o
 -10  -2   6       29.14       25.70      6.54 o
  -9  -2   6      316.72      311.74     10.79 o
  -8  -2   6       94.18      123.82      6.84 o
  -7  -2   6       86.56       96.66      5.89 o
  -6  -2   6       75.09       67.24      5.55 o
  -5  -2   6      206.70      222.66      7.11 o
  -4  -2   6      308.23      279.29      7.31 o
  -3  -2   6      142.71      134.03      5.04 o
  -2  -2   6      374.79      348.84      7.15 o
  -1  -2   6      136.71      118.40      4.57 o
   0  -2   6       22.29       13.49      3.42 o
   1  -2   6     2259.81     2055.60     20.15 o
   2  -2   6      301.23      297.10      7.08 o
   3  -2   6       17.12       16.85      3.44 o
   4  -2   6      982.99      899.86     12.79 o
   5  -2   6      218.64      198.48      7.04 o
   6  -2   6        1.74       -5.13      6.07 o
   7  -2   6       10.03       11.00      5.06 o
   8  -2   6       83.84      116.13      7.67 o
   9  -2   6       26.12       26.63      5.96 o
  10  -2   6        6.04        2.23      9.99 o
  11  -2   6       30.21       18.48      7.65 o
  12  -2   6       32.38       44.48      8.19 o
  13  -2   6       10.31        5.22     12.15 o
 -14  -1   6       14.51       11.36      8.70 o
 -13  -1   6        5.89       -2.76     10.44 o
 -12  -1   6       10.95        7.17      7.24 o
 -11  -1   6        5.20      -10.59     10.59 o
 -10  -1   6        2.26       -6.09      8.70 o
  -9  -1   6       52.27       43.87      6.72 o
  -8  -1   6       31.66       39.92      5.44 o
  -7  -1   6      498.18      508.45     11.34 o
  -6  -1   6     1420.53     1445.24     16.91 o
  -5  -1   6      598.58      629.97     10.64 o
  -4  -1   6      710.95      703.87     10.53 o
  -3  -1   6      220.10      198.01      5.89 o
  -2  -1   6      117.83      107.45      4.30 o
  -1  -1   6      864.88      821.80      9.98 o
   0  -1   6      265.16      295.73      6.28 o
   1  -1   6      169.42      165.27      5.01 o
   2  -1   6     2230.96     2065.43     19.63 o
   3  -1   6      430.94      378.39      7.76 o
   4  -1   6     2098.63     2043.25     19.70 o
   5  -1   6       24.49       24.72      4.41 o
   6  -1   6      131.78      128.12      6.68 o
   7  -1   6        6.04       11.42      4.57 o
   8  -1   6      248.47      277.24      9.96 o
   9  -1   6       20.22        7.11      8.59 o
  10  -1   6        1.23       -2.65      7.89 o
  11  -1   6       58.79       58.31      8.50 o
  12  -1   6       71.03       68.10      9.53 o
  13  -1   6        4.09      -10.73     11.56 o
 -13   0   6       20.75       12.53      7.87 o
 -12   0   6        4.90       -3.15     10.26 o
 -11   0   6      259.65      265.71     11.87 o
 -10   0   6       64.31       54.42      7.49 o
  -9   0   6      214.90      194.89      9.29 o
  -8   0   6      138.45      134.73      7.62 o
  -7   0   6      100.92      113.12      6.54 o
  -6   0   6        5.13        4.72      4.02 o
  -5   0   6       19.54       17.36      4.05 o
  -4   0   6     1751.78     1738.31     17.56 o
  -3   0   6        4.61        6.25      2.99 o
  -2   0   6     1392.07     1308.50     12.42 o
  -1   0   6      167.87      140.44      4.54 o
   0   0   6      550.02      528.58      7.73 o
   1   0   6       45.19       54.76      3.19 o
   2   0   6        8.16        0.61      3.64 o
   3   0   6        4.68        1.13      4.07 o
   4   0   6     1221.47     1213.35     13.34 o
   5   0   6        0.05        3.94      4.70 o
   6   0   6     1389.85     1467.39     16.75 o
   7   0   6       33.14       47.68      5.22 o
   8   0   6       57.35       73.72      6.54 o
   9   0   6        0.21        6.34      7.11 o
  10   0   6        0.46       -8.59      8.68 o
  11   0   6        9.33        3.37      9.63 o
  12   0   6        0.66       -5.62     10.52 o
  13   0   6        1.48        1.73      7.40 o
  14   0   6        1.55      -10.93     10.93 o
 -13   1   6       69.40       56.76     10.01 o
 -12   1   6        0.22        7.06      9.29 o
 -11   1   6       49.37       47.79      7.92 o
 -10   1   6        0.00       -0.52      5.69 o
  -9   1   6       35.71       22.71      5.94 o
  -8   1   6       97.94       84.45      6.88 o
  -7   1   6        0.32       -6.79      6.79 o
  -6   1   6       34.49       35.53      4.57 o
  -5   1   6        1.04        4.39      5.49 o
  -4   1   6      948.01      897.10     11.85 o
  -3   1   6      951.79      837.77     10.70 o
  -2   1   6     1207.05     1171.30     11.74 o
  -1   1   6      444.51      418.43      6.90 o
   0   1   6       14.23       15.95      2.54 o
   1   1   6       52.81       74.87      3.48 o
   2   1   6      240.61      185.85      4.99 o
   3   1   6       10.01        3.01      2.74 o
   4   1   6     1830.45     1883.38     19.56 o
   5   1   6       61.30       57.35      4.48 o
   6   1   6       63.01       59.93      5.10 o
   7   1   6       47.43       41.38      5.02 o
   8   1   6        6.64       10.08      4.48 o
   9   1   6       40.30       52.71      6.18 o
  10   1   6       14.79        3.17      6.00 o
  11   1   6       36.15       32.32      7.06 o
  12   1   6       36.45       32.29      7.45 o
  13   1   6        0.87        1.01      7.20 o
  14   1   6        0.94      -12.01     12.01 o
 -13   2   6        3.84        9.45     11.43 o
 -12   2   6        5.96       17.49      6.75 o
 -11   2   6       13.84        5.96      9.85 o
 -10   2   6       40.56       36.72      6.72 o
  -9   2   6        5.41       -3.85      7.53 o
  -8   2   6       87.73       98.14      6.97 o
  -7   2   6      669.01      661.89     13.33 o
  -6   2   6        1.07        4.45      6.21 o
  -5   2   6     2251.31     2349.76     24.96 o
  -4   2   6       28.58       24.74      3.96 o
  -3   2   6      424.43      465.99      8.19 o
  -2   2   6      177.06      202.89      5.46 o
  -1   2   6      232.55      215.65      5.44 o
   0   2   6      737.30      582.28      8.01 o
   1   2   6        0.00        0.18      3.51 o
   2   2   6     1948.63     1832.90     17.18 o
   3   2   6      325.68      331.46      6.66 o
   4   2   6     1777.94     1738.83     16.53 o
   5   2   6      303.48      287.79      7.40 o
   6   2   6      148.41      150.45      6.19 o
   7   2   6      131.43      145.05      6.66 o
   8   2   6        2.55       14.57      4.39 o
   9   2   6       36.78       32.07      5.67 o
  10   2   6       14.05        4.99      5.44 o
  11   2   6       57.20       52.47      7.31 o
  12   2   6       14.16       10.32      6.54 o
  13   2   6       21.39       33.31      7.33 o
  14   2   6        0.28        1.44      7.27 o
 -13   3   6       27.96       22.92      8.88 o
 -12   3   6        0.03       -6.82     10.48 o
 -11   3   6        5.19        7.40      9.20 o
 -10   3   6        8.63       -2.79      9.47 o
  -9   3   6      100.13      104.75      7.96 o
  -8   3   6        4.04       -5.85      7.38 o
  -7   3   6       40.00       37.26      5.38 o
  -6   3   6       91.12       84.24      6.18 o
  -5   3   6       35.85       23.84      4.99 o
  -4   3   6     1459.48     1434.74     15.59 o
  -3   3   6      315.24      279.98      7.04 o
  -2   3   6        6.62        2.99      4.20 o
  -1   3   6        8.00        9.72      2.74 o
   0   3   6       63.33       60.07      3.42 o
   1   3   6      508.45      481.59      7.47 o
   2   3   6      200.18      214.75      5.42 o
   3   3   6      187.81      241.33      5.91 o
   4   3   6      656.80      634.81      9.40 o
   5   3   6      101.83      102.95      5.17 o
   6   3   6      886.63      904.58     12.82 o
   7   3   6       34.04       43.07      5.24 o
   8   3   6       97.76       85.25      6.32 o
   9   3   6       11.14        7.13      5.28 o
  10   3   6        3.37       -6.10      7.53 o
  11   3   6       21.67       23.27      6.19 o
  12   3   6        2.00       -6.97      9.11 o
  13   3   6       59.01       48.58      8.82 o
  14   3   6       15.99        2.85     11.88 o
 -12   4   6        0.14       11.36      7.18 o
 -11   4   6        0.01        7.74      9.60 o
 -10   4   6       56.94       49.84      8.07 o
  -9   4   6        0.04        5.80      7.64 o
  -8   4   6       27.48       26.36      6.07 o
  -7   4   6        0.36       -6.91      6.91 o
  -6   4   6      690.04      715.95     13.58 o
  -5   4   6      494.18      445.54     10.52 o
  -4   4   6      204.71      211.17      7.15 o
  -3   4   6      121.13       99.92      5.22 o
  -2   4   6      803.37      753.06     10.55 o
  -1   4   6      574.64      534.33      8.50 o
   0   4   6      428.68      292.94      6.36 o
   1   4   6     1008.69     1034.53     11.29 o
   2   4   6      401.05      437.00      7.64 o
   3   4   6       79.96       87.86      4.39 o
   4   4   6     1398.06     1337.45     13.87 o
   5   4   6      886.06      861.16     11.79 o
   6   4   6      120.47      116.00      5.82 o
   7   4   6        4.52        0.34      5.98 o
   8   4   6        5.44        4.90      6.48 o
   9   4   6      295.96      314.33      9.81 o
  10   4   6       25.31       30.47      5.92 o
  11   4   6       25.60       30.49      6.10 o
  12   4   6        2.54      -10.14     10.14 o
  13   4   6       22.46       20.13      7.62 o
  14   4   6        8.09       -9.87     10.73 o
 -12   5   6        1.14        5.20     10.64 o
 -11   5   6       16.58       15.58      7.76 o
 -10   5   6      140.08      149.35     10.30 o
  -9   5   6       94.94       89.10      8.88 o
  -8   5   6        0.31        6.57      8.41 o
  -7   5   6      131.82      129.72      8.00 o
  -6   5   6        4.81        2.47      7.33 o
  -5   5   6       19.98       16.89      4.95 o
  -4   5   6        0.22        1.85      3.94 o
  -3   5   6      488.93      502.83      9.99 o
  -2   5   6     2238.58     2166.95     20.37 o
  -1   5   6        5.35        5.96      3.44 o
   0   5   6     1943.19     1922.81     19.99 o
   1   5   6      567.38      560.96      9.00 o
   2   5   6      127.52      136.51      5.29 o
   3   5   6     3750.05     3595.90     31.33 o
   4   5   6       75.04       88.87      4.92 o
   5   5   6      358.54      367.78      8.37 o
   6   5   6       83.45       86.07      5.06 o
   7   5   6      816.89      814.67     13.38 o
   8   5   6      126.55      144.00      7.27 o
   9   5   6       61.71       59.48      6.46 o
  10   5   6        3.33       -0.95      8.36 o
  11   5   6       58.09       45.94      7.74 o
  12   5   6        0.24        4.07      9.35 o
  13   5   6        8.87       14.08      7.24 o
  14   5   6        4.49        0.00      9.92 o
 -11   6   6       13.83       17.16      8.07 o
 -10   6   6       11.66       15.31      7.65 o
  -9   6   6        2.37       11.60      6.25 o
  -8   6   6      190.40      224.84     10.71 o
  -7   6   6        8.27        9.33      5.74 o
  -6   6   6      190.45      202.94      9.15 o
  -5   6   6      152.25      147.64      7.38 o
  -4   6   6       50.62       45.59      5.44 o
  -3   6   6        0.62       -6.03      6.03 o
  -2   6   6        2.14       -2.50      5.40 o
  -1   6   6       53.39       48.35      4.56 o
   0   6   6      180.43      160.61      6.07 o
   1   6   6     1404.53     1295.75     14.24 o
   2   6   6      853.01      838.83     11.52 o
   3   6   6      624.69      603.67     10.23 o
   4   6   6     3217.74     3190.05     27.93 o
   5   6   6     1137.31     1178.16     14.64 o
   6   6   6       25.50       19.79      4.45 o
   7   6   6       34.14       26.33      4.93 o
   8   6   6       88.54       92.59      6.61 o
   9   6   6       11.12       20.28      5.17 o
  10   6   6       57.03       48.55      6.39 o
  11   6   6      408.93      407.18     13.43 o
  12   6   6        6.90       12.95      7.04 o
  13   6   6       34.99       35.60      8.41 o
  14   6   6        0.17        5.69     10.77 o
 -11   7   6        0.82       -6.81     10.73 o
 -10   7   6        0.43        5.89      6.73 o
  -9   7   6        7.93        3.82      9.22 o
  -8   7   6      206.29      224.60     11.13 o
  -7   7   6        9.16       10.88      5.80 o
  -6   7   6       62.36       71.99      6.97 o
  -5   7   6      238.87      234.35      9.42 o
  -4   7   6       68.27       71.34      6.07 o
  -3   7   6      125.39      133.61      6.97 o
  -2   7   6      702.31      625.01     12.15 o
  -1   7   6       51.51       43.51      4.84 o
   0   7   6       94.35       75.29      5.40 o
   1   7   6      107.02       98.59      5.71 o
   2   7   6     2144.33     2071.88     21.12 o
   3   7   6      540.65      548.21     10.62 o
   4   7   6       99.49       85.59      5.87 o
   5   7   6      430.89      448.52     10.01 o
   6   7   6      131.37      138.62      6.90 o
   7   7   6      132.37      127.60      7.04 o
   8   7   6      424.52      418.79     11.43 o
   9   7   6        9.22       24.81      5.22 o
  10   7   6       13.50        2.02      8.59 o
  11   7   6        0.07       13.20      6.32 o
  12   7   6       19.45       33.13      6.97 o
  13   7   6       26.44       20.44      7.51 o
  14   7   6       46.99       64.54      8.79 o
 -10   8   6       10.48        2.95     11.27 o
  -9   8   6        8.92       -7.51     11.24 o
  -8   8   6        4.86        3.13      9.33 o
  -7   8   6       13.75       24.18      6.50 o
  -6   8   6        9.30        2.12      8.46 o
  -5   8   6       70.55       69.96      7.18 o
  -4   8   6      188.58      180.34      8.73 o
  -3   8   6        2.57        0.00      6.88 o
  -2   8   6      137.82      133.29      7.24 o
  -1   8   6        3.24       -1.85      5.82 o
   0   8   6       19.52       22.69      4.68 o
   1   8   6     2125.67     2051.83     20.56 o
   2   8   6       34.75       35.17      4.92 o
   3   8   6      293.38      283.65      8.54 o
   4   8   6      282.14      274.21      8.59 o
   5   8   6      552.32      513.82     11.47 o
   6   8   6      105.93      114.51      7.17 o
   7   8   6       16.68       18.33      5.47 o
   8   8   6       40.58       36.05      5.92 o
   9   8   6      265.20      250.95     10.19 o
  10   8   6       45.11       43.06      7.11 o
  11   8   6       69.16       54.26      8.23 o
  12   8   6       20.05        1.87     10.05 o
  13   8   6       50.22       40.98      8.75 o
  14   8   6        4.37        9.58     11.87 o
  -9   9   6        2.71       -2.94     10.84 o
  -8   9   6       36.72       42.01      8.50 o
  -7   9   6        7.33       -7.51      9.69 o
  -6   9   6        4.19       -6.93      9.81 o
  -5   9   6       26.09       30.56      6.66 o
  -4   9   6        0.60       -6.99      8.61 o
  -3   9   6       14.47       17.49      5.53 o
  -2   9   6       43.82       42.17      5.74 o
  -1   9   6      156.07      155.08      7.71 o
   0   9   6      285.94      263.70      9.22 o
   1   9   6       49.37       47.05      5.40 o
   2   9   6      878.67      825.65     14.12 o
   3   9   6       28.09       22.92      4.92 o
   4   9   6       24.51       17.65      5.37 o
   5   9   6       37.52       43.31      5.53 o
   6   9   6       32.24       33.84      5.55 o
   7   9   6       43.39       39.63      5.87 o
   8   9   6       49.84       37.65      6.73 o
   9   9   6      188.08      187.56      9.80 o
  10   9   6        2.04       11.61      6.36 o
  11   9   6       41.09       48.40      7.38 o
  12   9   6        3.73        4.52      9.90 o
  13   9   6       50.98       66.90      9.51 o
  14   9   6       30.77       35.29      8.99 o
  -8  10   6       16.37       25.66      8.21 o
  -7  10   6        1.93       -0.68      9.71 o
  -6  10   6       10.43        6.01      7.64 o
  -5  10   6       20.73       28.00      6.64 o
  -4  10   6        9.25        2.76      8.95 o
  -3  10   6        3.68       -4.66      8.75 o
  -2  10   6      144.36      145.44      8.93 o
  -1  10   6      109.71      109.52      7.69 o
   0  10   6      425.23      392.05     11.49 o
   1  10   6        5.65       -3.49      7.55 o
   2  10   6       12.87       11.63      5.38 o
   3  10   6      392.35      381.02     10.95 o
   4  10   6      106.84      122.95      7.08 o
   5  10   6        0.19       -3.58      7.24 o
   6  10   6       18.57       15.99      5.58 o
   7  10   6      128.83      127.22      8.32 o
   8  10   6       76.88       66.90      7.89 o
   9  10   6       12.16        8.79      9.29 o
  10  10   6        1.04       -5.28      9.47 o
  11  10   6        1.80       -1.26     10.19 o
  12  10   6       78.99       76.82      9.11 o
  13  10   6       42.17       26.24      8.84 o
  -7  11   6        0.18       -3.71     11.20 o
  -6  11   6       60.98       72.98      9.36 o
  -5  11   6        5.92        0.65     10.17 o
  -4  11   6        1.56       -3.04      8.72 o
  -3  11   6       27.17       14.95      7.04 o
  -2  11   6        0.23       -6.01      8.79 o
  -1  11   6       15.67       23.95      6.07 o
   0  11   6        1.45       -3.51      7.26 o
   1  11   6      111.01      102.39      8.05 o
   2  11   6       24.01       23.64      5.58 o
   3  11   6       43.30       48.57      6.03 o
   4  11   6        0.16        5.33      7.94 o
   5  11   6        9.92        8.64      5.80 o
   6  11   6       33.98       39.67      6.27 o
   7  11   6        4.73       -2.12      9.54 o
   8  11   6       25.56       30.74      6.86 o
   9  11   6       20.49       25.95      7.02 o
  10  11   6       59.91       65.69      8.63 o
  11  11   6      142.54      125.96     10.70 o
  12  11   6      128.72      132.84     11.15 o
  13  11   6       11.00        9.92     12.55 o
  -6  12   6        6.50        0.76     10.82 o
  -5  12   6        4.92       -7.82      9.87 o
  -4  12   6        3.68        2.02      9.51 o
  -3  12   6      104.53       94.84      9.94 o
  -2  12   6       24.29       32.47      7.04 o
  -1  12   6       11.00       16.82      6.27 o
   0  12   6        5.99        8.41      6.30 o
   1  12   6        2.36       -5.47      9.31 o
   2  12   6       13.94       29.89      6.30 o
   3  12   6       55.80       56.24      7.22 o
   4  12   6       42.22       37.65      7.08 o
   5  12   6      112.72      116.22      9.04 o
   6  12   6        9.86        1.67      9.72 o
   7  12   6      173.37      161.58      9.87 o
   8  12   6        1.65       -6.66      9.63 o
   9  12   6        2.15       -6.36     11.15 o
  10  12   6       54.76       69.98      9.17 o
  11  12   6        9.75       10.62      8.28 o
  12  12   6        8.97       -4.52     13.67 o
  -4  13   6        9.20        2.95     11.24 o
  -3  13   6       38.53       51.99      9.17 o
  -2  13   6        7.07        6.72      7.60 o
  -1  13   6       11.99       16.75      6.63 o
   0  13   6       21.93       29.32      7.02 o
   1  13   6       91.48       77.02      9.13 o
   2  13   6        5.07        4.79      6.55 o
   3  13   6        0.21       -1.19      8.32 o
   4  13   6       72.60       67.04      8.46 o
   5  13   6       16.41       15.36      6.93 o
   6  13   6        3.62        6.75      9.62 o
   7  13   6       14.88       15.59      7.31 o
   8  13   6        2.72       -1.31     10.03 o
   9  13   6        1.23       10.98      7.24 o
  10  13   6      161.62      151.98     12.01 o
  11  13   6       35.75       34.77      9.72 o
  -2  14   6        4.15       10.75      6.91 o
  -1  14   6       14.95       26.00      7.20 o
   0  14   6        1.12      -10.75     10.75 o
   1  14   6       13.21       16.87      7.31 o
   2  14   6        1.50       -7.31     10.44 o
   3  14   6        5.85        8.57      9.71 o
   4  14   6       25.04        7.24      7.98 o
   5  14   6       24.27       35.17      7.53 o
   6  14   6        2.70        4.03     10.44 o
   7  14   6        6.48        8.34     10.50 o
   8  14   6       10.68       22.55      7.87 o
   9  14   6       13.02        1.12      8.82 o
   1  15   6        4.76        0.74     11.29 o
   2  15   6        5.08        4.41      9.51 o
   3  15   6        6.27        0.72     11.43 o
   4  15   6       28.00       25.77      8.19 o
   5  15   6       41.81       28.07      9.09 o
   6  15   6        1.54       19.92      7.62 o
   7  15   6        0.28        3.42      7.85 o
  -6 -12   7       37.43       53.50      8.84 o
  -5 -12   7        0.09       -6.66     11.40 o
  -4 -12   7       17.94       22.78      8.01 o
  -3 -12   7        2.56        0.74     10.48 o
  -2 -12   7        7.25        9.17      7.69 o
  -1 -12   7       20.18       27.41      8.48 o
   0 -12   7        3.11        2.25     11.15 o
  -8 -11   7        0.12        7.38     11.24 o
  -7 -11   7       15.87       17.45      7.85 o
  -6 -11   7       55.16       64.02      8.68 o
  -5 -11   7        0.80        5.42      8.99 o
  -4 -11   7        8.53        6.03      7.44 o
  -3 -11   7       53.48       53.59      8.36 o
  -2 -11   7       46.07       43.97      8.72 o
  -1 -11   7        3.08        6.72      7.47 o
   0 -11   7       11.46       24.26      7.44 o
   1 -11   7        0.79       -4.90     10.26 o
   2 -11   7        5.57        9.29     10.53 o
   3 -11   7        4.44        9.63     10.14 o
 -10 -10   7       11.17       16.93      7.74 o
  -9 -10   7       13.48       13.60      7.51 o
  -8 -10   7        2.20        0.00      9.62 o
  -7 -10   7       62.70       70.95      8.48 o
  -6 -10   7        1.99        7.62      8.66 o
  -5 -10   7        5.65       -6.19      9.13 o
  -4 -10   7       32.84       33.87      7.38 o
  -3 -10   7        8.53        3.62      8.88 o
  -2 -10   7        4.71        7.85      9.71 o
  -1 -10   7        0.95       -9.58      9.58 o
   0 -10   7        8.29       14.84      6.25 o
   1 -10   7       30.60       46.53      7.82 o
   2 -10   7        0.00       -9.89      9.89 o
   3 -10   7       44.77       53.52      8.23 o
   4 -10   7       16.56       17.23      8.14 o
   5 -10   7       11.61        3.69     11.13 o
 -11  -9   7        0.02       -9.00     11.16 o
 -10  -9   7        7.28       -4.23     11.09 o
  -9  -9   7       58.31       40.77      8.86 o
  -8  -9   7      177.13      191.07     11.20 o
  -7  -9   7        1.20        4.25      9.06 o
  -6  -9   7       26.07       31.48      7.04 o
  -5  -9   7       86.28      110.46      8.28 o
  -4  -9   7       36.51       37.46      6.95 o
  -3  -9   7       87.03       93.04      7.58 o
  -2  -9   7       62.76       71.42      7.58 o
  -1  -9   7       28.71       24.69      6.82 o
   0  -9   7        1.46        6.68      8.30 o
   1  -9   7      127.36      133.72      8.93 o
   2  -9   7       18.34       17.27      7.20 o
   3  -9   7        0.04      -10.32     10.32 o
   4  -9   7        0.09       -7.04     10.17 o
   5  -9   7       13.75       21.57      7.13 o
   6  -9   7        0.01        8.57      9.42 o
 -12  -8   7        1.24      -11.96     11.96 o
 -11  -8   7        9.37       -2.12     11.36 o
 -10  -8   7       54.58       60.95      8.37 o
  -9  -8   7       12.79       15.34      6.86 o
  -8  -8   7       25.28       24.53      6.55 o
  -7  -8   7       66.93       66.18      7.91 o
  -6  -8   7      183.20      148.70      9.51 o
  -5  -8   7      278.12      292.44     11.11 o
  -4  -8   7      196.48      179.50      9.47 o
  -3  -8   7       68.84       57.95      6.81 o
  -2  -8   7       25.49       25.08      6.46 o
  -1  -8   7       13.75       19.75      6.00 o
   0  -8   7        0.82        6.01      5.24 o
   1  -8   7        5.95        8.48      6.03 o
   2  -8   7       18.29       19.97      7.08 o
   3  -8   7       20.06       26.76      6.63 o
   4  -8   7        6.86       -9.72      9.72 o
   5  -8   7       94.98      115.71      9.71 o
   6  -8   7        6.98       13.38      7.36 o
   7  -8   7        1.10      -10.95     10.95 o
   8  -8   7        3.90       11.54      7.42 o
 -12  -7   7        1.13       -7.29     10.30 o
 -11  -7   7       15.93       29.80      7.67 o
 -10  -7   7        5.51       13.24      6.37 o
  -9  -7   7       31.49       42.70      7.18 o
  -8  -7   7        5.98       22.36      5.80 o
  -7  -7   7       54.10       65.82      7.09 o
  -6  -7   7       27.09       33.33      6.07 o
  -5  -7   7        1.70        1.89      7.47 o
  -4  -7   7       72.89       62.12      6.50 o
  -3  -7   7       32.79       21.95      5.71 o
  -2  -7   7        4.34        4.88      6.93 o
  -1  -7   7       94.85       89.64      7.09 o
   0  -7   7       10.54       10.80      4.99 o
   1  -7   7       18.84       25.41      5.44 o
   2  -7   7       35.39       40.03      6.23 o
   3  -7   7       31.19       40.32      6.45 o
   4  -7   7        0.34       -8.64      8.64 o
   5  -7   7        8.65       16.75      6.19 o
   6  -7   7       15.65        2.99      9.78 o
   7  -7   7        9.68        6.39      9.35 o
   8  -7   7       14.95       27.46      7.49 o
   9  -7   7        7.92        3.69      8.07 o
 -13  -6   7        0.02        0.76     11.02 o
 -12  -6   7       14.92       14.37      7.64 o
 -11  -6   7      124.01      138.78     10.46 o
 -10  -6   7      126.22      121.85      9.35 o
  -9  -6   7       80.18       66.82      7.69 o
  -8  -6   7       57.96       41.22      6.97 o
  -7  -6   7      335.61      358.88     11.27 o
  -6  -6   7        0.29       -7.33      7.33 o
  -5  -6   7      574.56      575.06     12.97 o
  -4  -6   7        5.32        4.59      6.54 o
  -3  -6   7        5.29        7.09      4.74 o
  -2  -6   7      141.66      131.07      6.97 o
  -1  -6   7      366.82      355.64     10.26 o
   0  -6   7        0.15       -3.64      7.29 o
   1  -6   7       19.75       17.39      5.08 o
   2  -6   7       10.35        3.87      8.14 o
   3  -6   7       63.99       56.96      6.30 o
   4  -6   7        3.81       -0.95      7.15 o
   5  -6   7        7.26       -3.04      8.05 o
   6  -6   7        9.29       13.07      6.00 o
   7  -6   7       48.14       46.64      7.13 o
   8  -6   7       12.87       21.54      7.04 o
   9  -6   7        1.19      -10.25     10.25 o
  10  -6   7       12.17       25.93      7.58 o
 -13  -5   7        2.57        6.64     11.94 o
 -12  -5   7       48.39       45.20      8.93 o
 -11  -5   7       21.64       28.13      7.69 o
 -10  -5   7       47.47       37.98      7.53 o
  -9  -5   7      152.46      140.82      9.42 o
  -8  -5   7        0.62        1.48      7.83 o
  -7  -5   7      487.30      469.75     12.41 o
  -6  -5   7        1.83        2.56      6.66 o
  -5  -5   7      210.88      211.68      8.21 o
  -4  -5   7        6.39       -1.91      4.39 o
  -3  -5   7        7.69       14.35      4.00 o
  -2  -5   7       50.71       50.71      4.92 o
  -1  -5   7       46.89       38.23      5.08 o
   0  -5   7       40.03       36.46      4.68 o
   1  -5   7      126.22      122.76      6.52 o
   2  -5   7      143.94      133.33      7.15 o
   3  -5   7       72.40       89.28      6.46 o
   4  -5   7       16.28       20.01      4.79 o
   5  -5   7        5.23       -4.16      7.36 o
   6  -5   7        4.03        2.48      7.09 o
   7  -5   7        0.39        0.00      8.03 o
   8  -5   7       13.88        1.76      9.89 o
   9  -5   7        0.43        3.82      8.95 o
  10  -5   7       20.95        6.23     11.92 o
  11  -5   7        0.06      -11.51     11.51 o
 -13  -4   7       21.07       16.28      8.39 o
 -12  -4   7       14.49        1.98     10.59 o
 -11  -4   7       97.88       74.39      9.08 o
 -10  -4   7        0.13       -1.67      8.45 o
  -9  -4   7       16.39       34.12      6.50 o
  -8  -4   7       79.93       74.78      7.38 o
  -7  -4   7       22.13       24.31      5.40 o
  -6  -4   7      448.72      428.14     11.07 o
  -5  -4   7       23.23       20.60      4.47 o
  -4  -4   7      151.26      113.27      6.07 o
  -3  -4   7      143.81      146.45      6.54 o
  -2  -4   7        0.15       -2.27      4.97 o
  -1  -4   7       27.63       24.40      4.29 o
   0  -4   7      106.95      111.93      6.00 o
   1  -4   7      146.16      142.01      6.52 o
   2  -4   7       32.26       30.18      4.81 o
   3  -4   7      199.31      183.13      7.36 o
   4  -4   7      188.51      170.31      8.03 o
   5  -4   7       15.99       11.99      5.11 o
   6  -4   7      111.77      111.09      7.71 o
   7  -4   7        2.35       14.15      5.53 o
   8  -4   7        2.69        7.58      5.82 o
   9  -4   7        2.55       -1.78      9.00 o
  10  -4   7        0.00      -10.26     10.26 o
  11  -4   7        8.02       18.01      7.51 o
 -13  -3   7       38.59       31.06      9.11 o
 -12  -3   7       27.57       31.64      7.80 o
 -11  -3   7       86.75       88.61      9.06 o
 -10  -3   7       20.22       23.57      6.48 o
  -9  -3   7      104.63       93.57      8.21 o
  -8  -3   7      404.83      371.18     11.20 o
  -7  -3   7      251.64      260.19      9.35 o
  -6  -3   7        8.90        3.78      5.37 o
  -5  -3   7       29.44       24.72      4.57 o
  -4  -3   7      120.87      103.51      5.87 o
  -3  -3   7      762.82      732.52     11.81 o
  -2  -3   7      213.69      207.97      6.52 o
  -1  -3   7      164.12      158.27      5.89 o
   0  -3   7       61.30       63.10      4.65 o
   1  -3   7      410.08      424.95      9.08 o
   2  -3   7       25.43       19.20      4.20 o
   3  -3   7      209.24      204.60      7.49 o
   4  -3   7      253.60      252.97      8.37 o
   5  -3   7       20.46       15.18      4.41 o
   6  -3   7       38.01       36.28      5.44 o
   7  -3   7       26.93       17.68      5.60 o
   8  -3   7       70.13       50.91      7.40 o
   9  -3   7       47.90       44.80      8.05 o
  10  -3   7       40.18       35.20      7.67 o
  11  -3   7        9.85       14.64      7.53 o
  12  -3   7        1.03        0.74     12.05 o
 -13  -2   7       35.97       29.80      8.91 o
 -12  -2   7        8.24        9.71     10.44 o
 -11  -2   7        9.51        8.23      6.27 o
 -10  -2   7       35.07       26.15      7.08 o
  -9  -2   7      557.06      576.21     14.41 o
  -8  -2   7      102.13       78.53      7.09 o
  -7  -2   7       79.08       97.35      5.92 o
  -6  -2   7       26.53       21.55      4.63 o
  -5  -2   7      335.08      331.17      8.84 o
  -4  -2   7       19.42       19.63      3.62 o
  -3  -2   7       36.76       32.05      4.16 o
  -2  -2   7      547.06      503.27      9.29 o
  -1  -2   7        8.12       11.49      3.28 o
   0  -2   7      218.09      169.81      5.78 o
   1  -2   7     1177.78     1044.06     12.97 o
   2  -2   7       11.69        5.78      3.67 o
   3  -2   7        9.70       10.46      3.82 o
   4  -2   7        2.20       -0.65      5.80 o
   5  -2   7       26.10       24.20      4.56 o
   6  -2   7       46.37       36.46      5.49 o
   7  -2   7       41.14       45.50      6.01 o
   8  -2   7       95.08       86.69      7.58 o
   9  -2   7       37.60       27.01      6.54 o
  10  -2   7      189.19      192.95     11.27 o
  11  -2   7        0.79        6.30      9.72 o
  12  -2   7        0.93        9.85      7.24 o
 -13  -1   7       11.77       20.26      7.91 o
 -12  -1   7       14.80       -3.87     10.73 o
 -11  -1   7       18.93        4.68     10.28 o
 -10  -1   7       86.91       81.73      7.82 o
  -9  -1   7       84.52       93.76      7.71 o
  -8  -1   7      502.74      502.49     12.55 o
  -7  -1   7      122.46      112.37      7.02 o
  -6  -1   7      350.16      338.18      9.09 o
  -5  -1   7     1516.28     1478.70     16.85 o
  -4  -1   7       54.34       58.87      4.63 o
  -3  -1   7     1108.98     1014.15     12.73 o
  -2  -1   7     1291.90     1153.58     12.98 o
  -1  -1   7       26.47       25.17      3.39 o
   0  -1   7        0.45       -4.14      4.14 o
   1  -1   7      496.34      467.27      8.54 o
   2  -1   7       99.36      104.57      4.86 o
   3  -1   7        4.05        2.47      4.77 o
   4  -1   7     1223.68     1154.52     14.51 o
   5  -1   7       94.86       73.69      5.73 o
   6  -1   7       73.38       76.12      6.12 o
   7  -1   7      114.09      122.31      7.17 o
   8  -1   7      126.75      140.60      8.09 o
   9  -1   7        5.78        2.95      7.80 o
  10  -1   7        2.15        7.60      8.77 o
  11  -1   7       46.43       43.88      8.52 o
  12  -1   7       78.35       70.84      9.63 o
  13  -1   7        3.14       15.49      7.51 o
 -13   0   7        2.41        5.02     10.71 o
 -12   0   7        6.81        0.65     10.25 o
 -11   0   7       59.37       44.57      8.72 o
 -10   0   7       51.30       46.94      7.02 o
  -9   0   7      122.96      111.14      8.72 o
  -8   0   7       92.55       83.16      6.41 o
  -7   0   7      875.96      850.61     14.82 o
  -6   0   7        0.99        7.36      4.14 o
  -5   0   7     1202.64     1225.55     15.20 o
  -4   0   7      214.76      218.82      6.75 o
  -3   0   7     1001.51     1022.27     12.50 o
  -2   0   7      558.90      498.39      8.63 o
  -1   0   7      908.91      892.11     10.93 o
   0   0   7       66.39       55.52      3.73 o
   1   0   7      340.97      271.91      6.46 o
   2   0   7      596.23      523.27      8.82 o
   3   0   7      161.10      146.43      5.62 o
   4   0   7      825.65      745.66     11.38 o
   5   0   7        6.03        7.69      4.14 o
   6   0   7      557.74      499.48     10.79 o
   7   0   7      196.03      170.19      7.98 o
   8   0   7      172.92      150.67      8.07 o
   9   0   7       13.21       13.34      5.87 o
  10   0   7       17.67       -2.59      9.45 o
  11   0   7       54.98       71.87      7.96 o
  12   0   7       26.36       36.14      8.12 o
  13   0   7        0.84       -4.27     11.02 o
 -13   1   7       39.61       40.48      9.38 o
 -12   1   7       18.25        3.98     11.00 o
 -11   1   7      219.78      204.92     11.58 o
 -10   1   7       31.54       25.75      6.90 o
  -9   1   7       71.10       65.20      7.06 o
  -8   1   7        0.05       -3.51      6.68 o
  -7   1   7       46.23       47.92      5.71 o
  -6   1   7       11.62       19.11      4.18 o
  -5   1   7      201.21      199.86      7.17 o
  -4   1   7     1866.93     1844.39     19.29 o
  -3   1   7      119.31      115.73      5.40 o
  -2   1   7      559.51      511.14      8.66 o
  -1   1   7       90.38       87.03      4.00 o
   0   1   7      779.62      741.30      9.65 o
   1   1   7      107.02       84.45      4.11 o
   2   1   7      198.58      176.81      5.38 o
   3   1   7        0.12        0.97      3.04 o
   4   1   7      270.49      259.11      7.26 o
   5   1   7      284.85      269.82      7.85 o
   6   1   7     2120.48     2029.45     20.02 o
   7   1   7       43.49       52.53      5.29 o
   8   1   7       82.89       77.97      6.32 o
   9   1   7       13.22        4.74      5.62 o
  10   1   7        7.58        6.52      8.61 o
  11   1   7       16.36       22.29      6.72 o
  12   1   7        5.76      -10.91     10.91 o
  13   1   7       17.79       22.40      7.55 o
  14   1   7        1.18      -10.95     10.95 o
 -13   2   7       35.53       26.51      8.95 o
 -12   2   7       26.72        7.82      8.14 o
 -11   2   7       76.11       82.13      8.90 o
 -10   2   7        1.02       -8.52      8.52 o
  -9   2   7       97.33       96.73      8.00 o
  -8   2   7      126.75      137.77      7.80 o
  -7   2   7      243.45      245.47      9.17 o
  -6   2   7        0.91        2.72      4.07 o
  -5   2   7        2.34        8.64      3.84 o
  -4   2   7       35.55       46.19      4.90 o
  -3   2   7        3.77        8.95      3.51 o
  -2   2   7        5.84        0.49      4.66 o
  -1   2   7      181.56      164.10      5.19 o
   0   2   7      219.52      251.13      6.00 o
   1   2   7      255.14      236.98      5.76 o
   2   2   7      367.92      386.99      7.38 o
   3   2   7       50.48       53.25      3.85 o
   4   2   7     1080.31     1006.87     12.30 o
   5   2   7        0.54       -1.15      5.17 o
   6   2   7      269.91      242.63      7.73 o
   7   2   7        8.02        9.02      4.25 o
   8   2   7       18.72       13.42      4.99 o
   9   2   7      312.60      312.91     10.41 o
  10   2   7        3.81        5.85      7.47 o
  11   2   7        2.24       -9.29      9.29 o
  12   2   7       19.42       -6.70     11.38 o
  13   2   7        0.06        4.72     10.32 o
  14   2   7        5.94        4.45     11.47 o
 -12   3   7        9.34       12.26      7.06 o
 -11   3   7        2.28        1.91      9.90 o
 -10   3   7       73.74       66.46      8.27 o
  -9   3   7      150.27      137.22      9.09 o
  -8   3   7       13.30       -3.75      8.09 o
  -7   3   7        6.45       -2.52      7.24 o
  -6   3   7       32.58       20.85      5.44 o
  -5   3   7       93.25       74.73      6.05 o
  -4   3   7      332.86      332.32      8.57 o
  -3   3   7        6.25        4.77      3.75 o
  -2   3   7       50.72       45.27      3.93 o
  -1   3   7       20.32       29.78      3.49 o
   0   3   7      970.56      935.17     11.11 o
   1   3   7       28.02       32.74      3.19 o
   2   3   7        7.49       15.56      3.01 o
   3   3   7        0.75       -0.13      2.90 o
   4   3   7      369.50      411.11      8.14 o
   5   3   7      413.13      415.66      8.75 o
   6   3   7       51.48       61.12      4.93 o
   7   3   7      120.55      128.99      6.77 o
   8   3   7        6.89        8.97      4.59 o
   9   3   7        7.13        4.34      5.53 o
  10   3   7       72.37       60.63      6.75 o
  11   3   7       24.41       22.22      6.66 o
  12   3   7        4.53       -2.39      9.56 o
  13   3   7       30.39       41.04      7.45 o
  14   3   7        1.23       -8.73     10.55 o
 -12   4   7        0.66      -11.40     11.40 o
 -11   4   7        0.00       -1.31     10.21 o
 -10   4   7        1.13       -1.80      9.36 o
  -9   4   7       10.43       13.06      6.52 o
  -8   4   7       29.72        4.43      8.46 o
  -7   4   7       35.51       21.54      5.82 o
  -6   4   7      159.73      181.95      7.64 o
  -5   4   7        7.32        5.62      4.50 o
  -4   4   7        6.26       -5.89      5.89 o
  -3   4   7      632.14      574.52     10.59 o
  -2   4   7      440.43      408.98      8.45 o
  -1   4   7        0.00        0.00      4.43 o
   0   4   7      589.43      624.94      9.56 o
   1   4   7      157.02      188.81      5.69 o
   2   4   7      189.47      177.88      5.62 o
   3   4   7     2058.07     1956.76     20.44 o
   4   4   7     1306.94     1262.06     14.03 o
   5   4   7      366.20      355.84      8.43 o
   6   4   7      444.48      428.00      9.54 o
   7   4   7        3.50       15.20      4.41 o
   8   4   7        1.60        6.45      4.27 o
   9   4   7       89.09      107.20      7.02 o
  10   4   7        0.72       -3.84      7.67 o
  11   4   7       19.93        4.84      9.20 o
  12   4   7       16.06        8.93     10.16 o
  13   4   7       70.19       65.98      8.82 o
  14   4   7       28.36       29.60      7.80 o
 -12   5   7        0.74       -5.31     10.82 o
 -11   5   7        3.01       -9.00     10.98 o
 -10   5   7       43.57       48.26      7.82 o
  -9   5   7       31.07       44.71      7.09 o
  -8   5   7       14.49       16.12      6.09 o
  -7   5   7        9.02       14.39      5.20 o
  -6   5   7       10.19       14.77      4.93 o
  -5   5   7      142.24      118.88      7.35 o
  -4   5   7       98.94       94.39      5.96 o
  -3   5   7       75.79       64.65      5.20 o
  -2   5   7      393.99      336.41      8.21 o
  -1   5   7        0.00       -5.24      5.24 o
   0   5   7      896.00      848.57     11.69 o
   1   5   7       18.86       17.14      3.51 o
   2   5   7      517.83      479.37      8.93 o
   3   5   7        3.13       -4.59      5.13 o
   4   5   7      705.31      703.38     11.06 o
   5   5   7      313.96      320.83      8.30 o
   6   5   7      156.16      167.63      6.88 o
   7   5   7       51.47       62.70      5.51 o
   8   5   7       29.07       30.86      5.31 o
   9   5   7      250.80      257.63      9.63 o
  10   5   7       96.46      105.50      7.69 o
  11   5   7        0.92        5.96      6.14 o
  12   5   7       85.04       83.28      8.52 o
  13   5   7        9.87        3.28     11.36 o
  14   5   7        0.65        8.64     11.31 o
 -11   6   7       23.41       18.60      8.21 o
 -10   6   7       57.13       53.97      8.82 o
  -9   6   7        0.20       -9.62      9.62 o
  -8   6   7       27.92       38.79      6.79 o
  -7   6   7       15.85       22.46      5.92 o
  -6   6   7       45.98       30.61      6.34 o
  -5   6   7       14.68       20.17      4.99 o
  -4   6   7       26.42       19.54      4.97 o
  -3   6   7      293.86      273.53      9.00 o
  -2   6   7      921.74      855.15     13.38 o
  -1   6   7       14.97        9.04      4.20 o
   0   6   7      465.02      422.54      9.04 o
   1   6   7     1485.25     1415.17     15.43 o
   2   6   7       27.05       22.82      4.12 o
   3   6   7      519.47      496.75      9.58 o
   4   6   7      130.58      123.10      6.03 o
   5   6   7       85.91       92.97      5.76 o
   6   6   7      150.80      149.62      6.88 o
   7   6   7      326.91      328.24      9.62 o
   8   6   7      147.97      155.37      7.67 o
   9   6   7       57.93       41.65      6.59 o
  10   6   7        1.70       -3.46      7.73 o
  11   6   7      232.54      249.11     10.88 o
  12   6   7        0.20        9.36      6.54 o
  13   6   7       73.05       70.88      9.49 o
  14   6   7        5.67       10.16     11.56 o
 -10   7   7        0.65        2.83      9.60 o
  -9   7   7        0.76      -10.30     10.30 o
  -8   7   7      162.33      154.21     10.50 o
  -7   7   7        4.78       11.96      6.07 o
  -6   7   7      203.79      199.61     10.05 o
  -5   7   7       19.09       16.76      5.96 o
  -4   7   7       14.37       16.10      5.20 o
  -3   7   7        7.50        4.72      6.73 o
  -2   7   7        6.14        2.76      4.41 o
  -1   7   7      165.91      166.48      6.81 o
   0   7   7       45.60       39.56      4.84 o
   1   7   7     1475.46     1356.27     16.22 o
   2   7   7      968.75      917.85     13.38 o
   3   7   7     2033.98     1975.54     19.32 o
   4   7   7      329.61      313.69      8.86 o
   5   7   7       21.50       30.76      4.70 o
   6   7   7        0.11       -3.35      6.34 o
   7   7   7      109.26      102.97      6.72 o
   8   7   7       93.24       88.90      6.82 o
   9   7   7       50.92       52.37      6.41 o
  10   7   7       23.53       20.64      6.07 o
  11   7   7      507.14      509.68     15.00 o
  12   7   7       58.26       54.90      8.34 o
  13   7   7        3.95        0.00     10.82 o
  14   7   7        8.31       -6.61     12.01 o
 -10   8   7        0.80        1.51     10.95 o
  -9   8   7        0.41        5.20      6.97 o
  -8   8   7       46.57       51.00      8.14 o
  -7   8   7       17.98       13.49      6.91 o
  -6   8   7        4.54        4.32      8.91 o
  -5   8   7       26.38       41.63      6.43 o
  -4   8   7      183.57      159.53      8.90 o
  -3   8   7       97.40      106.46      7.15 o
  -2   8   7      171.79      156.64      7.56 o
  -1   8   7      100.66       89.28      6.36 o
   0   8   7      380.12      339.78      9.60 o
   1   8   7       60.52       45.56      5.40 o
   2   8   7       86.33       71.97      5.91 o
   3   8   7      253.27      230.35      8.19 o
   4   8   7       84.15       88.88      6.09 o
   5   8   7      771.83      785.69     13.94 o
   6   8   7       77.46       96.52      6.57 o
   7   8   7       31.08       18.26      5.69 o
   8   8   7       59.05       58.47      6.84 o
   9   8   7        6.80        2.45      8.05 o
  10   8   7       90.39      103.97      7.96 o
  11   8   7        6.24        4.68      9.42 o
  12   8   7        1.49       15.56      6.55 o
  13   8   7        7.08        9.67     11.00 o
  14   8   7       35.00       34.12      8.63 o
  -9   9   7        1.17      -11.04     11.04 o
  -8   9   7        0.68        5.49     10.55 o
  -7   9   7        0.44        0.63      9.09 o
  -6   9   7        4.57       -0.59      8.99 o
  -5   9   7       93.29       97.67      8.41 o
  -4   9   7       62.56       59.33      7.18 o
  -3   9   7       21.16       30.20      5.87 o
  -2   9   7        0.25        2.72      6.91 o
  -1   9   7      126.56      114.78      7.45 o
   0   9   7        1.97       10.98      5.02 o
   1   9   7       74.60       66.43      6.12 o
   2   9   7       10.69       14.77      4.83 o
   3   9   7       43.91       36.07      5.53 o
   4   9   7      110.97      133.43      6.86 o
   5   9   7      122.73      119.86      7.36 o
   6   9   7      341.56      368.95     10.61 o
   7   9   7        1.32       -8.21      8.30 o
   8   9   7      138.78      133.85      8.48 o
   9   9   7      344.44      305.62     11.87 o
  10   9   7        0.68       -6.68      8.95 o
  11   9   7      107.47       89.64      8.93 o
  12   9   7       13.15       24.36      7.36 o
  13   9   7        8.04        4.99     11.47 o
  -8  10   7       38.94       47.76      8.95 o
  -7  10   7        4.76        7.56      9.96 o
  -6  10   7        0.97       -3.85     10.30 o
  -5  10   7        9.27        0.59      9.33 o
  -4  10   7        3.75        4.79      5.92 o
  -3  10   7       40.20       45.31      6.66 o
  -2  10   7       22.20       23.09      5.98 o
  -1  10   7      266.06      265.17     10.28 o
   0  10   7      123.17      111.88      7.82 o
   1  10   7        0.42       -2.25      7.51 o
   2  10   7        9.79       -0.88      8.34 o
   3  10   7       15.06       19.81      5.08 o
   4  10   7       56.64       60.11      6.19 o
   5  10   7       14.66       19.61      5.24 o
   6  10   7       40.60       34.47      6.37 o
   7  10   7      135.96      122.38      8.63 o
   8  10   7        4.20        8.32      8.43 o
   9  10   7      308.94      279.27     11.74 o
  10  10   7       21.12       19.43      6.99 o
  11  10   7       11.38       -1.93     11.04 o
  12  10   7       20.85       19.59      8.27 o
  13  10   7        0.87        5.19     11.76 o
  -7  11   7        1.75       -3.73     10.53 o
  -6  11   7       26.19       29.32      8.12 o
  -5  11   7       21.16       39.47      7.26 o
  -4  11   7       12.52       18.57      6.82 o
  -3  11   7       27.93        9.36     10.10 o
  -2  11   7       27.48       28.09      6.84 o
  -1  11   7        3.87        9.33      6.09 o
   0  11   7      100.33       97.04      8.21 o
   1  11   7       63.62       74.05      7.36 o
   2  11   7        2.55        6.93      7.80 o
   3  11   7      164.46      157.78      9.02 o
   4  11   7      186.91      177.43      9.47 o
   5  11   7      175.97      181.69      9.63 o
   6  11   7        4.03        0.52      8.68 o
   7  11   7       73.50       82.46      8.05 o
   8  11   7      120.30      132.84      8.72 o
   9  11   7        4.49        8.86      9.44 o
  10  11   7       46.37       44.12      8.01 o
  11  11   7       65.50       55.12      9.42 o
  12  11   7        0.91       -9.38     12.10 o
  -6  12   7       16.60        3.42      9.29 o
  -5  12   7        2.51        0.00     10.57 o
  -4  12   7       26.90       28.56      7.94 o
  -3  12   7       34.26       24.51      8.16 o
  -2  12   7       37.26       37.85      7.78 o
  -1  12   7        4.66       -6.50     10.16 o
   0  12   7        1.05       -4.00      8.95 o
   1  12   7        6.58       11.16      5.94 o
   2  12   7        3.30       -4.95      8.99 o
   3  12   7      268.53      273.19     11.60 o
   4  12   7       23.84       30.18      6.88 o
   5  12   7       28.73       30.88      6.77 o
   6  12   7       21.27       31.60      6.72 o
   7  12   7      142.02      129.60      9.81 o
   8  12   7       26.68       33.33      7.33 o
   9  12   7        9.21       27.61      7.15 o
  10  12   7       34.85       30.40      8.19 o
  11  12   7        9.59        7.89     11.90 o
  12  12   7        2.51       14.46      7.92 o
  -4  13   7        0.65      -12.14     12.14 o
  -3  13   7       68.16       75.59      9.51 o
  -2  13   7       23.53       29.55      7.42 o
  -1  13   7       51.43       58.85      7.85 o
   0  13   7        2.16      -10.08     10.08 o
   1  13   7        1.85       -9.87      9.87 o
   2  13   7        2.97        7.00      6.23 o
   3  13   7        0.65        2.39      9.13 o
   4  13   7       50.90       43.81      7.65 o
   5  13   7       74.44       78.51      8.54 o
   6  13   7       18.08       31.21      6.63 o
   7  13   7      112.08      100.25      9.72 o
   8  13   7        4.28        0.99      7.35 o
   9  13   7        4.08       10.93     11.43 o
  10  13   7       25.50        7.15     12.33 o
  11  13   7        4.28       -3.82     11.99 o
  -2  14   7        1.85       12.33      7.35 o
  -1  14   7        8.20        7.22     10.55 o
   0  14   7        0.31        0.70     10.32 o
   1  14   7       26.94       28.72      8.30 o
   2  14   7        6.12        5.38     10.07 o
   3  14   7       40.06       44.33      7.96 o
   4  14   7        4.13        3.96     10.12 o
   5  14   7       14.81       22.98      7.89 o
   6  14   7        5.10       -2.70     10.89 o
   7  14   7        0.08       -4.14     10.84 o
   8  14   7        2.30       12.44      7.18 o
   9  14   7        2.17        0.74     11.85 o
   1  15   7        2.38        3.76     10.41 o
   2  15   7        0.02        9.27      7.55 o
   3  15   7        0.38        7.27      7.26 o
   4  15   7       18.39       22.89      8.37 o
   5  15   7        7.60       -5.11     11.97 o
   6  15   7       23.57       31.76      8.16 o
   7  15   7        5.23        4.52     11.51 o
  -7 -11   8        2.77        6.07     10.05 o
  -6 -11   8        7.58      -10.88     10.88 o
  -5 -11   8        8.22       -2.16     10.97 o
  -4 -11   8        0.01        6.41      9.94 o
  -3 -11   8        8.04       10.97      7.26 o
  -2 -11   8        2.77        5.31      7.49 o
  -1 -11   8       10.19       21.41      7.76 o
   0 -11   8       14.79        2.90     11.72 o
   1 -11   8        0.02        5.19     10.75 o
   2 -11   8        0.97      -10.46     10.46 o
  -9 -10   8        3.90        6.09     10.75 o
  -8 -10   8        3.77        8.73     10.25 o
  -7 -10   8        3.99        4.92     11.29 o
  -6 -10   8        0.35       -8.16     10.66 o
  -5 -10   8        0.93        3.31      9.15 o
  -4 -10   8        1.13       -0.65     10.07 o
  -3 -10   8       73.89       75.79      8.63 o
  -2 -10   8       62.22       62.81      8.55 o
  -1 -10   8       14.22       13.63      6.73 o
   0 -10   8        0.31      -10.19     10.19 o
   1 -10   8        2.33       -8.75     10.28 o
   2 -10   8        2.24        9.02      9.17 o
   3 -10   8        2.37        2.52      7.83 o
   4 -10   8        3.01        2.25     10.79 o
 -10  -9   8        4.15       -5.26     11.88 o
  -9  -9   8       20.86       34.16      7.74 o
  -8  -9   8        4.10        6.10     10.70 o
  -7  -9   8       20.26       22.40      7.89 o
  -6  -9   8       12.85        1.26      9.11 o
  -5  -9   8        4.57        2.43      9.26 o
  -4  -9   8       86.00       85.95      8.37 o
  -3  -9   8       23.57       16.15      6.95 o
  -2  -9   8       17.53       21.95      6.73 o
  -1  -9   8       40.96       37.62      7.42 o
   0  -9   8        1.02       -4.18      9.35 o
   1  -9   8      112.33      125.46      9.60 o
   2  -9   8       11.04        5.04      6.97 o
   3  -9   8        2.47       -7.85     10.62 o
   4  -9   8        0.96       -5.47     10.14 o
   5  -9   8        0.27        5.74     10.01 o
   6  -9   8        0.61      -10.86     10.86 o
 -11  -8   8       11.66        5.96      7.89 o
 -10  -8   8        5.05       -8.50     11.24 o
  -9  -8   8       65.06       63.80      9.60 o
  -8  -8   8       17.41        7.60     10.16 o
  -7  -8   8        4.74       -2.41      9.38 o
  -6  -8   8        0.30       -2.88      8.73 o
  -5  -8   8        1.64       -8.45      8.45 o
  -4  -8   8        0.76        4.34      7.80 o
  -3  -8   8        3.80        3.75      5.98 o
  -2  -8   8       19.29       23.36      6.19 o
  -1  -8   8      185.86      196.46      9.87 o
   0  -8   8        0.01        2.70      8.03 o
   1  -8   8        9.82       13.81      6.61 o
   2  -8   8        0.06        2.29      8.81 o
   3  -8   8       66.40       85.57      7.91 o
   4  -8   8        9.75       19.93      7.02 o
   5  -8   8       35.79       36.45      8.07 o
   6  -8   8        3.10        6.28     10.46 o
   7  -8   8        0.82      -10.39     11.43 o
 -11  -7   8        5.88        4.97      9.89 o
 -10  -7   8       10.23        9.74      7.44 o
  -9  -7   8        3.61      -10.01     10.01 o
  -8  -7   8        9.20        2.97      8.81 o
  -7  -7   8       28.86       28.33      6.79 o
  -6  -7   8        1.32        1.87      6.10 o
  -5  -7   8      231.35      244.18     10.43 o
  -4  -7   8      168.20      163.76      9.06 o
  -3  -7   8      135.06      144.98      8.25 o
  -2  -7   8        9.60       11.79      5.44 o
  -1  -7   8       41.91       48.17      6.03 o
   0  -7   8       56.48       51.46      6.57 o
   1  -7   8       21.39       26.47      5.98 o
   2  -7   8      121.09      122.45      9.06 o
   3  -7   8       39.34       33.15      7.65 o
   4  -7   8        6.39        2.56      6.10 o
   5  -7   8       59.14       75.29      8.18 o
   6  -7   8        6.42        8.95     10.55 o
   7  -7   8        3.57        2.74      9.71 o
   8  -7   8        7.74       10.23     10.34 o
 -12  -6   8        4.22       15.79      8.00 o
 -11  -6   8       20.27       19.09      7.94 o
 -10  -6   8        0.12        0.65      9.69 o
  -9  -6   8        7.29       -3.58      9.80 o
  -8  -6   8       13.07       18.98      6.05 o
  -7  -6   8      137.49      124.59      8.18 o
  -6  -6   8       35.17       37.73      6.09 o
  -5  -6   8      154.05      152.14      8.09 o
  -4  -6   8        0.12        5.01      6.95 o
  -3  -6   8      265.00      272.52      9.67 o
  -2  -6   8       18.33       25.57      5.17 o
  -1  -6   8      317.47      332.97     10.57 o
   0  -6   8        0.17        0.88      7.02 o
   1  -6   8       64.27       61.60      6.39 o
   2  -6   8       85.48       84.58      6.93 o
   3  -6   8        5.57        0.49      7.58 o
   4  -6   8        2.22       -8.61      8.61 o
   5  -6   8        4.51        6.84      6.34 o
   6  -6   8        2.22       -2.94      8.52 o
   7  -6   8       10.51       13.83      6.95 o
   8  -6   8       20.73       34.83      7.78 o
   9  -6   8       14.97       18.93      8.48 o
 -12  -5   8        0.85        0.00     10.61 o
 -11  -5   8       26.45       38.79      7.42 o
 -10  -5   8       29.25       31.64      7.29 o
  -9  -5   8        0.03       11.38      5.42 o
  -8  -5   8        1.55        7.92      5.73 o
  -7  -5   8        0.39       -3.46      7.64 o
  -6  -5   8        0.21        4.63      5.15 o
  -5  -5   8       54.13       59.44      6.27 o
  -4  -5   8        3.42       -5.46      7.33 o
  -3  -5   8       29.19       37.09      5.33 o
  -2  -5   8       26.21       17.09      4.57 o
  -1  -5   8      423.51      394.72     10.70 o
   0  -5   8        0.02        2.00      6.23 o
   1  -5   8       41.15       45.25      5.58 o
   2  -5   8       75.82       87.73      6.79 o
   3  -5   8       36.95       35.02      5.65 o
   4  -5   8       15.62       25.12      5.56 o
   5  -5   8       16.87       13.02      5.58 o
   6  -5   8       24.40       21.54      6.61 o
   7  -5   8       16.72       28.13      6.72 o
   8  -5   8        2.05        2.50      9.04 o
   9  -5   8        0.07       -8.14     11.13 o
  10  -5   8       15.42       10.26      9.15 o
 -13  -4   8       13.29        1.89      8.72 o
 -12  -4   8       10.21       -5.55     11.36 o
 -11  -4   8       43.32       58.43      7.92 o
 -10  -4   8       13.67       12.77      6.90 o
  -9  -4   8       96.34      103.88      8.34 o
  -8  -4   8        4.02       13.13      5.42 o
  -7  -4   8      633.53      624.80     14.55 o
  -6  -4   8        1.30        5.67      6.61 o
  -5  -4   8      345.28      316.73     10.05 o
  -4  -4   8       49.77       71.04      5.69 o
  -3  -4   8        4.84        0.74      6.61 o
  -2  -4   8      718.08      651.34     12.24 o
  -1  -4   8       46.06       43.38      4.90 o
   0  -4   8      190.12      161.43      7.18 o
   1  -4   8      265.07      264.36      8.66 o
   2  -4   8       99.80       80.64      6.86 o
   3  -4   8      216.49      194.77      8.63 o
   4  -4   8        0.26       -6.84      7.13 o
   5  -4   8        7.68        5.04      7.69 o
   6  -4   8        6.67        0.50      7.60 o
   7  -4   8        7.70       11.52      5.83 o
   8  -4   8        4.90        2.32      9.20 o
   9  -4   8        0.03       -0.63      6.50 o
  10  -4   8       42.56       45.70      9.22 o
  11  -4   8        0.04       10.46     10.71 o
 -13  -3   8       26.55       28.63      8.19 o
 -12  -3   8        2.21      -11.40     11.40 o
 -11  -3   8        0.00       -9.78      9.78 o
 -10  -3   8       31.56       24.87      7.47 o
  -9  -3   8      158.43      161.96      9.51 o
  -8  -3   8       67.47       61.08      7.00 o
  -7  -3   8      229.58      217.29      9.36 o
  -6  -3   8       33.29       32.94      5.94 o
  -5  -3   8       19.00       21.21      4.83 o
  -4  -3   8      601.25      567.93     11.87 o
  -3  -3   8      122.13      122.97      6.50 o
  -2  -3   8      638.91      522.16     10.39 o
  -1  -3   8        0.45       -5.60      5.60 o
   0  -3   8       17.06       16.08      4.21 o
   1  -3   8      173.24      142.44      6.70 o
   2  -3   8      193.18      175.86      7.18 o
   3  -3   8      202.63      207.10      8.05 o
   4  -3   8      105.64       97.13      6.52 o
   5  -3   8       12.73        4.21      7.64 o
   6  -3   8      126.62      138.22      7.76 o
   7  -3   8        3.95        1.49      8.12 o
   8  -3   8        1.15        2.16      8.88 o
   9  -3   8        0.27       -9.47      9.98 o
  10  -3   8        5.21        0.65     10.98 o
  11  -3   8        1.50        8.46     10.64 o
  12  -3   8        3.01       -9.22     11.13 o
 -13  -2   8       37.93       35.82      9.36 o
 -12  -2   8       29.40       34.47      8.32 o
 -11  -2   8        0.03       -6.18     10.07 o
 -10  -2   8        6.54       -0.58      8.79 o
  -9  -2   8      127.03      121.48      9.02 o
  -8  -2   8       57.41       50.96      6.66 o
  -7  -2   8       75.79       70.26      6.41 o
  -6  -2   8        6.40        1.19      6.28 o
  -5  -2   8      400.01      405.94     10.17 o
  -4  -2   8      627.43      529.07     10.84 o
  -3  -2   8      472.48      460.35      9.96 o
  -2  -2   8       41.03       39.76      4.56 o
  -1  -2   8        0.14        3.03      4.83 o
   0  -2   8      259.76      206.40      6.84 o
   1  -2   8      210.21      194.37      6.95 o
   2  -2   8       44.76       39.83      4.38 o
   3  -2   8      743.90      663.35     12.15 o
   4  -2   8      250.46      264.96      8.63 o
   5  -2   8       22.04       23.77      5.06 o
   6  -2   8       84.49       80.33      7.02 o
   7  -2   8        3.58        3.71      6.95 o
   8  -2   8       16.69       23.12      6.10 o
   9  -2   8       14.23       21.16      6.91 o
  10  -2   8       68.11       81.14      9.44 o
  11  -2   8       19.43       15.04      7.56 o
  12  -2   8        0.00        3.66     10.41 o
 -13  -1   8        4.43        8.12     10.68 o
 -12  -1   8       16.65       18.89      7.82 o
 -11  -1   8       74.74       67.92      9.02 o
 -10  -1   8       39.46       46.60      6.97 o
  -9  -1   8      477.86      469.32     14.35 o
  -8  -1   8        0.06       -7.27      7.27 o
  -7  -1   8       11.03        7.02      5.35 o
  -6  -1   8      201.03      210.83      8.12 o
  -5  -1   8      128.74      129.94      6.46 o
  -4  -1   8      449.70      413.43      9.85 o
  -3  -1   8        5.81       11.97      3.94 o
  -2  -1   8      939.72      842.97     12.30 o
  -1  -1   8     1989.17     1809.49     18.76 o
   0  -1   8       97.98       76.03      4.79 o
   1  -1   8     2422.39     2202.23     23.21 o
   2  -1   8       16.39       16.64      3.76 o
   3  -1   8      212.15      203.12      7.11 o
   4  -1   8      264.22      243.03      7.91 o
   5  -1   8        5.20        6.90      3.91 o
   6  -1   8        0.41        7.73      4.47 o
   7  -1   8       50.09       54.08      6.36 o
   8  -1   8      205.44      207.98      9.83 o
   9  -1   8        3.71       -2.63      8.39 o
  10  -1   8       39.14       40.28      7.85 o
  11  -1   8        1.23        7.00     10.21 o
  12  -1   8        5.02       -8.37     11.09 o
  13  -1   8        2.67        3.82     10.23 o
 -13   0   8        0.70       -4.47      9.98 o
 -12   0   8       24.86       29.86      7.69 o
 -11   0   8       19.06       24.71      7.51 o
 -10   0   8        0.30        7.94      8.82 o
  -9   0   8        0.00        5.65      7.85 o
  -8   0   8       51.23       40.10      6.63 o
  -7   0   8       58.90       66.39      6.27 o
  -6   0   8      537.21      533.39     11.83 o
  -5   0   8      377.75      355.30      9.67 o
  -4   0   8        6.56        5.31      4.11 o
  -3   0   8       67.91       69.72      4.47 o
  -2   0   8      182.22      174.54      6.30 o
  -1   0   8      380.61      297.84      7.42 o
   0   0   8      397.45      385.17      8.16 o
   1   0   8      182.53      166.19      5.89 o
   2   0   8      398.12      346.86      8.16 o
   3   0   8       33.22       28.69      4.07 o
   4   0   8      984.23      958.94     13.67 o
   5   0   8      252.09      242.23      8.03 o
   6   0   8       74.48       82.31      6.14 o
   7   0   8       31.63       37.24      5.62 o
   8   0   8       15.24       10.26      5.89 o
   9   0   8        0.00        6.54      5.17 o
  10   0   8        4.55       13.87      5.82 o
  11   0   8       51.41       47.92      7.85 o
  12   0   8       62.14       73.83      9.58 o
  13   0   8        7.81       -8.84     11.25 o
 -13   1   8        7.18       13.96      7.45 o
 -12   1   8       13.78       -0.68     10.77 o
 -11   1   8       99.01       95.80      9.27 o
 -10   1   8        1.56       10.05      6.09 o
  -9   1   8       21.02       26.79      6.09 o
  -8   1   8       18.92        2.83      8.86 o
  -7   1   8      436.91      428.61     11.54 o
  -6   1   8        3.88        1.93      6.81 o
  -5   1   8      706.92      710.49     12.50 o
  -4   1   8      412.70      399.42      9.36 o
  -3   1   8       52.05       54.38      4.68 o
  -2   1   8     2508.92     2346.49     23.50 o
  -1   1   8     3768.15     3360.33     31.71 o
   0   1   8      214.79      198.49      6.18 o
   1   1   8      687.20      606.36      9.83 o
   2   1   8       17.08       16.19      3.31 o
   3   1   8       94.57       75.95      4.83 o
   4   1   8      333.59      336.97      8.57 o
   5   1   8       57.09       55.53      5.11 o
   6   1   8       42.50       35.22      5.24 o
   7   1   8      141.53      152.68      7.58 o
   8   1   8      157.32      157.17      8.12 o
   9   1   8       21.80       25.17      5.85 o
  10   1   8        9.61        1.06      8.82 o
  11   1   8       32.65       51.61      7.44 o
  12   1   8       15.15       24.36      7.27 o
  13   1   8        2.13        9.63      7.35 o
 -12   2   8        0.84       17.23      6.84 o
 -11   2   8      108.92      107.86     10.80 o
 -10   2   8        0.88        8.21      5.91 o
  -9   2   8        0.16       -8.57      8.57 o
  -8   2   8       30.79       34.20      6.21 o
  -7   2   8       92.16       90.47      7.17 o
  -6   2   8       11.39       10.46      4.79 o
  -5   2   8      106.51      107.11      6.03 o
  -4   2   8     1229.04     1191.03     15.32 o
  -3   2   8     5658.65     5419.44     43.02 o
  -2   2   8     1911.15     1830.71     18.89 o
  -1   2   8      740.62      711.74     10.77 o
   0   2   8      129.09      124.84      5.17 o
   1   2   8      264.53      239.12      6.39 o
   2   2   8      673.80      580.39      9.49 o
   3   2   8       64.58       67.00      4.48 o
   4   2   8       23.04       16.31      3.96 o
   5   2   8        2.08        2.23      5.13 o
   6   2   8      776.10      742.19     12.93 o
   7   2   8        0.28       -6.66      6.66 o
   8   2   8       17.33       17.07      5.33 o
   9   2   8       76.21       64.11      7.08 o
  10   2   8        0.36        4.16      7.91 o
  11   2   8        5.91        6.32      8.54 o
  12   2   8        2.00      -11.00     11.00 o
  13   2   8        8.90       21.23      7.55 o
  14   2   8        2.56       10.30      7.40 o
 -12   3   8        5.02        8.68     11.07 o
 -11   3   8       30.93       25.39      7.82 o
 -10   3   8       35.35       32.38      6.93 o
  -9   3   8       67.89       73.63      8.23 o
  -8   3   8       65.68       60.77      7.11 o
  -7   3   8       81.12       65.65      6.64 o
  -6   3   8       31.46       35.19      5.17 o
  -5   3   8      399.34      387.30      9.98 o
  -4   3   8      262.67      280.82      8.43 o
  -3   3   8      144.17      134.39      6.43 o
  -2   3   8       68.83       61.10      4.97 o
  -1   3   8       18.71       12.41      3.53 o
   0   3   8      303.25      255.70      6.86 o
   1   3   8        2.72       -0.77      4.54 o
   2   3   8        0.15       -4.43      4.43 o
   3   3   8       11.52        7.87      3.39 o
   4   3   8      278.32      248.09      7.17 o
   5   3   8        5.82        6.19      4.09 o
   6   3   8      117.49      101.38      6.23 o
   7   3   8        0.49       -4.20      6.55 o
   8   3   8       10.83       14.73      4.83 o
   9   3   8      276.94      274.12     10.53 o
  10   3   8      110.95      102.48      8.43 o
  11   3   8       27.62       33.62      7.42 o
  12   3   8        0.13       -1.87      9.81 o
  13   3   8        0.62      -10.34     10.34 o
  14   3   8        7.51      -11.70     11.70 o
 -12   4   8       16.19       13.11      8.05 o
 -11   4   8       23.80       19.16      8.14 o
 -10   4   8       37.26       38.34      7.80 o
  -9   4   8      157.77      171.18     10.17 o
  -8   4   8       69.42       67.09      7.62 o
  -7   4   8       53.18       47.47      6.68 o
  -6   4   8        8.24       12.01      5.02 o
  -5   4   8       20.09       22.67      4.92 o
  -4   4   8     1075.99     1037.63     15.47 o
  -3   4   8      245.58      224.10      7.47 o
  -2   4   8       32.68       26.27      4.54 o
  -1   4   8      196.61      174.87      6.39 o
   0   4   8       48.71       50.53      4.39 o
   1   4   8      225.49      228.48      6.55 o
   2   4   8        0.03        2.90      3.33 o
   3   4   8      177.26      151.21      5.83 o
   4   4   8        0.73       -1.21      4.90 o
   5   4   8        3.43        3.55      5.35 o
   6   4   8      136.45      148.51      6.48 o
   7   4   8      849.72      826.53     14.24 o
   8   4   8       18.43       18.10      5.58 o
   9   4   8       14.82       15.05      5.94 o
  10   4   8       21.69       23.95      5.85 o
  11   4   8        9.95        3.93      9.92 o
  12   4   8        2.19       -1.85      9.74 o
  13   4   8       52.94       59.32      8.64 o
  14   4   8        0.45        3.71     11.63 o
 -11   5   8        0.21      -11.11     11.11 o
 -10   5   8        0.03       -8.48     10.08 o
  -9   5   8       22.66       22.53      7.15 o
  -8   5   8       49.79       59.96      7.27 o
  -7   5   8        6.59       -0.99      8.36 o
  -6   5   8      292.43      281.87     10.68 o
  -5   5   8      100.74       87.73      6.59 o
  -4   5   8      124.44      137.32      6.79 o
  -3   5   8      200.64      189.45      7.56 o
  -2   5   8      373.62      324.35      8.61 o
  -1   5   8       25.68       17.65      4.38 o
   0   5   8       89.03       93.53      5.17 o
   1   5   8        2.41       -5.29      5.29 o
   2   5   8      190.05      190.77      6.55 o
   3   5   8      750.33      742.47     11.78 o
   4   5   8      994.95      948.39     13.60 o
   5   5   8      434.46      413.16      9.65 o
   6   5   8      101.81      100.97      6.48 o
   7   5   8       35.24       49.11      5.46 o
   8   5   8       27.95       23.48      5.37 o
   9   5   8      143.67      149.39      8.52 o
  10   5   8       61.76       66.68      7.58 o
  11   5   8       61.33       58.27      7.87 o
  12   5   8       23.39       -1.85     11.27 o
  13   5   8       93.19       98.52      9.99 o
  14   5   8       11.65        1.12      8.03 o
 -11   6   8        6.92       16.48      7.53 o
 -10   6   8       42.53       55.62      8.10 o
  -9   6   8        1.39       -9.67      9.67 o
  -8   6   8       11.53        6.39      9.42 o
  -7   6   8        6.57        6.90      8.84 o
  -6   6   8        6.90       -2.92      7.62 o
  -5   6   8        2.45        5.80      7.09 o
  -4   6   8       21.49       23.86      5.10 o
  -3   6   8        1.06       -4.57      5.67 o
  -2   6   8       88.85       81.10      5.85 o
  -1   6   8      263.08      208.99      7.60 o
   0   6   8      215.40      191.04      7.02 o
   1   6   8       52.93       59.39      5.11 o
   2   6   8       38.73       35.08      4.54 o
   3   6   8        0.68        4.99      3.69 o
   4   6   8       88.20       90.92      5.49 o
   5   6   8      167.70      166.96      7.33 o
   6   6   8      601.09      614.42     12.37 o
   7   6   8      692.95      726.90     13.87 o
   8   6   8      265.63      273.31     10.08 o
   9   6   8      133.96      145.32      8.41 o
  10   6   8       25.19       34.18      6.48 o
  11   6   8        0.26       -5.71      9.71 o
  12   6   8       58.47       67.35      7.80 o
  13   6   8        0.22        7.83      7.13 o
  14   6   8        2.67      -11.40     11.40 o
 -10   7   8        3.17        3.64      9.71 o
  -9   7   8       24.22       13.81      7.78 o
  -8   7   8       60.98       65.89      8.21 o
  -7   7   8       43.41       29.55      7.82 o
  -6   7   8      140.94      129.90      8.97 o
  -5   7   8        2.62        0.49      7.67 o
  -4   7   8       55.92       48.21      6.28 o
  -3   7   8       67.85       44.26      6.10 o
  -2   7   8      180.81      167.99      7.87 o
  -1   7   8       57.73       57.89      5.82 o
   0   7   8       49.38       42.32      5.26 o
   1   7   8      389.39      348.89      9.33 o
   2   7   8      146.07      122.00      6.52 o
   3   7   8      775.43      772.71     13.09 o
   4   7   8     1007.38      995.76     14.98 o
   5   7   8     1087.34     1086.18     15.95 o
   6   7   8       80.30       93.19      6.36 o
   7   7   8       20.45       23.79      5.29 o
   8   7   8        0.01        1.37      6.95 o
   9   7   8       59.29       68.93      6.88 o
  10   7   8       63.00       66.50      7.76 o
  11   7   8      392.88      401.65     13.67 o
  12   7   8       14.46       10.48      7.53 o
  13   7   8       16.52       19.38      7.45 o
  14   7   8        3.19        4.52     11.96 o
  -9   8   8        5.90       21.54      7.31 o
  -8   8   8       56.60       66.54      9.00 o
  -7   8   8       13.34       21.07      6.72 o
  -6   8   8       78.86       76.48      8.61 o
  -5   8   8       46.25       36.34      7.08 o
  -4   8   8       57.63       55.46      6.45 o
  -3   8   8        9.76        9.78      5.55 o
  -2   8   8       30.14       29.17      5.17 o
  -1   8   8       62.44       46.48      5.69 o
   0   8   8       37.50       43.78      5.46 o
   1   8   8      358.65      332.67      9.72 o
   2   8   8      281.93      275.67      9.00 o
   3   8   8       10.69       -4.57      6.75 o
   4   8   8       23.45       30.81      5.08 o
   5   8   8      231.40      229.11      8.91 o
   6   8   8      180.76      173.72      8.16 o
   7   8   8       68.79       67.29      6.72 o
   8   8   8       28.52       30.04      6.55 o
   9   8   8      225.46      235.80     10.59 o
  10   8   8        1.30       -1.67      9.20 o
  11   8   8      201.11      215.20     11.13 o
  12   8   8       12.35        7.83     10.95 o
  13   8   8        2.30       -4.25     10.68 o
  14   8   8       49.46       43.70      9.38 o
  -9   9   8        2.32        6.14     10.52 o
  -8   9   8       16.84       15.63      7.89 o
  -7   9   8       14.70       13.83      7.91 o
  -6   9   8       19.26       18.94      7.24 o
  -5   9   8       44.86       48.08      7.18 o
  -4   9   8      122.95      125.49      9.06 o
  -3   9   8       11.31        7.49      8.61 o
  -2   9   8       21.12       25.98      5.26 o
  -1   9   8       20.52       14.86      5.49 o
   0   9   8       93.62      101.61      6.77 o
   1   9   8        9.42        6.77      5.29 o
   2   9   8       36.29       28.06      5.73 o
   3   9   8       96.92       93.35      6.90 o
   4   9   8      175.95      160.23      7.83 o
   5   9   8      262.10      257.56      9.87 o
   6   9   8       20.30       20.76      5.94 o
   7   9   8       25.08       31.03      6.45 o
   8   9   8       77.24       72.35      7.36 o
   9   9   8        0.58        9.51      5.91 o
  10   9   8       64.17       59.39      7.91 o
  11   9   8        0.48        3.13      9.56 o
  12   9   8       19.67       18.55      7.71 o
  13   9   8       10.37        6.91      8.28 o
  -8  10   8       24.63       34.36      9.02 o
  -7  10   8        1.00       -2.85     10.50 o
  -6  10   8       12.59        5.31      7.51 o
  -5  10   8        0.34        0.00      8.86 o
  -4  10   8      118.13      140.82      9.63 o
  -3  10   8       26.36       42.26      6.61 o
  -2  10   8        0.18        3.66      5.28 o
  -1  10   8       42.85       44.32      6.73 o
   0  10   8       52.63       57.93      6.66 o
   1  10   8       39.14       42.44      6.32 o
   2  10   8       46.80       54.62      6.21 o
   3  10   8      161.38      154.38      8.30 o
   4  10   8       48.17       57.01      6.28 o
   5  10   8        3.76        8.36      5.37 o
   6  10   8        5.14       -6.91      8.54 o
   7  10   8      139.62      143.75      9.08 o
   8  10   8      122.36      107.43      8.81 o
   9  10   8      186.83      185.20     10.53 o
  10  10   8        1.90        0.61      9.98 o
  11  10   8        0.01        6.55     10.12 o
  12  10   8        5.81       -3.51     12.32 o
  13  10   8       56.21       54.31      9.74 o
  -6  11   8        2.57       -7.92     11.97 o
  -5  11   8        9.12       17.23      7.33 o
  -4  11   8        3.75        6.37     10.43 o
  -3  11   8       67.50       73.88      8.25 o
  -2  11   8       75.85       85.86      8.41 o
  -1  11   8       83.70       90.23      8.36 o
   0  11   8        1.35        4.79      8.09 o
   1  11   8        6.48        5.71      8.70 o
   2  11   8        3.06       -8.72      8.72 o
   3  11   8       91.93       84.11      7.20 o
   4  11   8      108.80      103.96      7.94 o
   5  11   8       28.10       28.22      6.81 o
   6  11   8        3.93        1.60      8.97 o
   7  11   8      254.39      288.75     11.99 o
   8  11   8        8.24        9.63      6.99 o
   9  11   8      159.72      157.55     10.75 o
  10  11   8        8.25        6.50     10.39 o
  11  11   8        5.38        6.90     10.25 o
  12  11   8        4.98        2.94     11.49 o
  -5  12   8        1.59        3.69     10.01 o
  -4  12   8       21.95       31.71      7.74 o
  -3  12   8        3.43       -7.27     10.01 o
  -2  12   8       20.85       35.42      7.29 o
  -1  12   8        8.34        3.64     10.08 o
   0  12   8        0.05       -9.83      9.83 o
   1  12   8       44.94       59.98      7.17 o
   2  12   8        4.15        1.69      8.01 o
   3  12   8      105.22       89.95      8.64 o
   4  12   8       42.68       45.14      7.08 o
   5  12   8       11.68       14.30      6.63 o
   6  12   8        5.03       -1.17      9.89 o
   7  12   8        0.00        7.26      6.54 o
   8  12   8       11.68        7.85      7.31 o
   9  12   8       15.89       16.44      7.65 o
  10  12   8       57.02       52.55      9.29 o
  11  12   8       90.36       82.89     10.23 o
  -4  13   8        0.02        6.86     10.79 o
  -3  13   8       36.07       35.92      8.82 o
  -2  13   8       16.71       25.37      7.85 o
  -1  13   8       13.27        6.01     10.93 o
   0  13   8        0.50        1.62      6.79 o
   1  13   8       14.36        3.17      9.92 o
   2  13   8        7.14        1.24      9.45 o
   3  13   8       16.30       14.55      7.58 o
   4  13   8       13.60        8.07      7.18 o
   5  13   8      121.00      119.95      9.54 o
   6  13   8       53.49       44.33      8.50 o
   7  13   8       45.09       53.18      8.00 o
   8  13   8       15.19        2.03     10.84 o
   9  13   8        0.36        6.00      7.42 o
  10  13   8        0.19        3.69      8.18 o
  -2  14   8        9.76       21.36      7.67 o
  -1  14   8        9.26        7.35     11.63 o
   0  14   8        5.59       19.29      7.06 o
   1  14   8        0.07        9.78     10.30 o
   2  14   8        0.00        4.81      9.54 o
   3  14   8        6.02      -10.21     10.75 o
   4  14   8       15.86       12.24      7.87 o
   5  14   8       43.47       66.50      8.10 o
   6  14   8       15.95       42.08      7.58 o
   7  14   8       23.98       33.87      8.37 o
   8  14   8       51.39       42.53      9.69 o
   9  14   8        7.62        4.56     11.31 o
   1  15   8       52.47       65.92     10.05 o
   2  15   8        9.45       11.33      8.57 o
   3  15   8        0.00        5.98     10.08 o
   4  15   8        5.92       -2.23     12.59 o
   5  15   8       21.70        2.25     11.96 o
   6  15   8        3.76        4.16      8.25 o
  -5 -11   9        3.85        7.91      7.51 o
  -4 -11   9       18.50       20.04      8.54 o
  -3 -11   9        0.04       16.24      7.31 o
  -2 -11   9        0.68      -10.75     10.75 o
  -1 -11   9        0.68      -12.01     12.01 o
   0 -11   9        0.06      -11.42     11.42 o
  -7 -10   9        1.61       14.98      7.53 o
  -6 -10   9       34.70        6.39     12.59 o
  -5 -10   9        0.26       -3.46      9.78 o
  -4 -10   9        4.73        4.77      9.47 o
  -3 -10   9       26.40       16.89      7.96 o
  -2 -10   9        5.58       11.15      7.18 o
  -1 -10   9        7.51        6.12     11.11 o
   0 -10   9        3.97        5.85      6.73 o
   1 -10   9        2.02        4.21     10.05 o
   2 -10   9        2.72       -6.61     11.74 o
   3 -10   9        6.23       14.06      7.85 o
  -9  -9   9        8.22       -8.97     11.15 o
  -8  -9   9        6.97       15.92      7.11 o
  -7  -9   9       10.05        8.82     11.18 o
  -6  -9   9       37.56       37.09      7.45 o
  -5  -9   9        0.82        8.30      8.88 o
  -4  -9   9        4.25       -6.27      9.36 o
  -3  -9   9       15.11        7.73      7.15 o
  -2  -9   9       12.39       31.44      6.95 o
  -1  -9   9        0.06        6.19      9.56 o
   0  -9   9        1.93       -9.62      9.62 o
   1  -9   9        0.76        3.21      6.32 o
   2  -9   9        0.02        1.33      9.63 o
   3  -9   9       25.89       17.72      8.05 o
   4  -9   9        1.34       19.20      7.09 o
   5  -9   9       21.78       15.94      9.20 o
 -10  -8   9       15.50       23.43      7.20 o
  -9  -8   9       31.51       23.23      9.00 o
  -8  -8   9      125.36      133.13     10.61 o
  -7  -8   9       22.66       25.30      7.53 o
  -6  -8   9       38.71       24.63      7.27 o
  -5  -8   9        3.74       -8.82      9.18 o
  -4  -8   9        0.19       -8.05      8.28 o
  -3  -8   9       25.99       35.08      6.59 o
  -2  -8   9        0.25        2.25      8.57 o
  -1  -8   9       44.18       40.89      6.63 o
   0  -8   9        4.73        3.42      9.60 o
   1  -8   9      130.05      127.55      9.53 o
   2  -8   9        0.68        0.00      8.86 o
   3  -8   9        1.51        1.26      9.36 o
   4  -8   9       10.96       17.56      7.65 o
   5  -8   9        0.06        3.48      7.42 o
   6  -8   9        3.72       18.73      7.00 o
 -11  -7   9       10.20       10.16      8.16 o
 -10  -7   9       19.66       28.61      8.28 o
  -9  -7   9       25.58       25.61      7.89 o
  -8  -7   9       31.94       29.86      7.31 o
  -7  -7   9        0.95        5.31      8.86 o
  -6  -7   9        0.20        1.69      8.25 o
  -5  -7   9      171.52      180.34      9.74 o
  -4  -7   9       31.37       36.19      6.84 o
  -3  -7   9        2.66        0.00      8.23 o
  -2  -7   9       38.61       35.40      6.88 o
  -1  -7   9      175.82      178.25      9.56 o
   0  -7   9        3.54       11.43      6.09 o
   1  -7   9       68.47       81.23      7.96 o
   2  -7   9       18.54       17.25      6.72 o
   3  -7   9       52.05       44.26      7.51 o
   4  -7   9       29.10       24.85      7.26 o
   5  -7   9       53.48       63.55      8.79 o
   6  -7   9        4.35       -2.70     10.91 o
   7  -7   9        0.50        7.91     10.25 o
   8  -7   9        0.00       -6.12     12.12 o
 -11  -6   9       10.19       19.50      6.91 o
 -10  -6   9        3.46        9.78      6.81 o
  -9  -6   9       17.22        6.32      7.35 o
  -8  -6   9       37.80       44.33      7.44 o
  -7  -6   9       12.44       21.90      5.60 o
  -6  -6   9        1.20        6.32      5.55 o
  -5  -6   9        0.83       -6.55      8.09 o
  -4  -6   9       96.25       91.08      7.55 o
  -3  -6   9       20.48       14.03      5.64 o
  -2  -6   9        1.05       -7.26      7.26 o
  -1  -6   9        5.16       13.58      4.65 o
   0  -6   9       39.03       44.91      6.09 o
   1  -6   9       11.00       12.01      5.20 o
   2  -6   9       48.65       45.58      7.20 o
   3  -6   9       92.78      104.98      8.48 o
   4  -6   9        7.69       25.21      6.07 o
   5  -6   9       20.81       41.60      6.79 o
   6  -6   9        2.76        4.99      6.45 o
   7  -6   9        2.61        6.64      6.97 o
   8  -6   9        4.99       17.41      7.29 o
   9  -6   9        9.56       -3.82     11.69 o
 -12  -5   9        6.66       19.90      7.51 o
 -11  -5   9       45.82       45.29      9.02 o
 -10  -5   9       43.14       54.38      7.89 o
  -9  -5   9       64.06       72.34      8.36 o
  -8  -5   9        5.70        2.79      8.93 o
  -7  -5   9        0.16        5.76      8.28 o
  -6  -5   9       47.87       50.87      6.61 o
  -5  -5   9       15.54       15.04      5.65 o
  -4  -5   9        2.55        2.70      6.81 o
  -3  -5   9      132.52      109.59      7.53 o
  -2  -5   9        8.70       -4.30      7.47 o
  -1  -5   9      152.60      156.41      7.87 o
   0  -5   9        0.71        0.43      6.68 o
   1  -5   9        0.03       -7.33      7.33 o
   2  -5   9       25.59       28.61      5.62 o
   3  -5   9        0.79       11.56      5.11 o
   4  -5   9        0.60       -2.54      8.16 o
   5  -5   9        0.06       -8.07      8.28 o
   6  -5   9        8.00        4.59      9.47 o
   7  -5   9       30.55       29.21      7.26 o
   8  -5   9        8.03       -0.67      9.42 o
   9  -5   9        2.91       24.18      6.99 o
  10  -5   9        2.71       -9.20     10.95 o
 -12  -4   9        0.07       10.25      7.17 o
 -11  -4   9        0.00      -10.64     10.64 o
 -10  -4   9       43.87       60.09      7.18 o
  -9  -4   9        0.06       -9.89      9.89 o
  -8  -4   9        2.95        4.27      8.19 o
  -7  -4   9       11.69       -0.99      8.14 o
  -6  -4   9       42.15       43.36      6.07 o
  -5  -4   9       13.47        1.76      6.97 o
  -4  -4   9      444.49      391.73     10.84 o
  -3  -4   9      202.04      202.60      8.21 o
  -2  -4   9       15.26       -0.79      6.54 o
  -1  -4   9       64.47       64.41      5.85 o
   0  -4   9      149.69      136.76      7.27 o
   1  -4   9       62.83       67.08      5.78 o
   2  -4   9      246.24      258.31      9.35 o
   3  -4   9      110.28      104.87      7.44 o
   4  -4   9       28.33       26.52      5.73 o
   5  -4   9       34.28       20.55      6.66 o
   6  -4   9        0.65       -6.36      8.01 o
   7  -4   9       12.89        1.13      9.29 o
   8  -4   9        0.46       -6.77      9.18 o
   9  -4   9        1.18      -10.43     10.43 o
  10  -4   9       33.04       40.70      9.11 o
 -12  -3   9        0.70      -10.79     10.93 o
 -11  -3   9        0.16        1.33      9.65 o
 -10  -3   9        0.16        1.84      9.74 o
  -9  -3   9        7.67       15.47      6.61 o
  -8  -3   9      232.72      254.30     10.71 o
  -7  -3   9       69.58       73.40      6.70 o
  -6  -3   9      357.12      345.47     10.64 o
  -5  -3   9        3.87       -7.04      7.04 o
  -4  -3   9       10.00        5.91      4.29 o
  -3  -3   9        2.95       -6.37      6.37 o
  -2  -3   9      168.47      143.55      6.91 o
  -1  -3   9        3.31       -5.89      5.89 o
   0  -3   9       39.96       35.60      4.74 o
   1  -3   9      130.87      117.05      6.77 o
   2  -3   9       52.07       54.29      5.60 o
   3  -3   9      193.56      175.66      8.19 o
   4  -3   9       28.95       27.21      5.46 o
   5  -3   9        1.00       -8.52      8.52 o
   6  -3   9       31.15       37.13      5.85 o
   7  -3   9        2.45       10.62      5.47 o
   8  -3   9        1.33        7.47      8.10 o
   9  -3   9        1.00       -9.76      9.76 o
  10  -3   9       10.19       12.21      7.44 o
  11  -3   9       11.39       11.06     12.17 o
 -12  -2   9       20.04        2.14     12.75 o
 -11  -2   9       72.03       68.27      8.86 o
 -10  -2   9        3.70       16.48      6.16 o
  -9  -2   9        4.92       -7.15      9.33 o
  -8  -2   9      200.11      228.89      9.87 o
  -7  -2   9       10.34        8.54      5.65 o
  -6  -2   9        4.15        4.70      4.66 o
  -5  -2   9      160.38      168.64      7.58 o
  -4  -2   9      587.66      566.99     11.88 o
  -3  -2   9      379.72      371.69      9.58 o
  -2  -2   9       24.35       23.99      4.52 o
  -1  -2   9       85.05       77.20      5.56 o
   0  -2   9       31.67       32.30      4.32 o
   1  -2   9      558.80      507.73     11.04 o
   2  -2   9      142.32      128.27      6.34 o
   3  -2   9       26.83       23.37      4.81 o
   4  -2   9      198.58      179.01      8.03 o
   5  -2   9       88.42       88.85      6.90 o
   6  -2   9      226.90      226.73      9.44 o
   7  -2   9        0.17       -2.48      7.71 o
   8  -2   9        2.07        6.48      7.94 o
   9  -2   9       18.69       29.41      6.66 o
  10  -2   9        0.01       -4.48      9.40 o
  11  -2   9        7.33      -11.83     11.83 o
  12  -2   9        0.14      -11.11     11.11 o
 -12  -1   9        0.82        4.97      9.85 o
 -11  -1   9        5.32        7.15      9.80 o
 -10  -1   9        0.66        7.13      9.20 o
  -9  -1   9      163.38      180.85     10.19 o
  -8  -1   9       46.56       53.28      6.81 o
  -7  -1   9       40.96       39.81      5.85 o
  -6  -1   9      367.61      338.30     10.59 o
  -5  -1   9      238.32      217.53      8.27 o
  -4  -1   9      179.94      192.01      7.27 o
  -3  -1   9       19.85       23.59      4.23 o
  -2  -1   9      586.68      505.64     10.37 o
  -1  -1   9      193.12      169.41      6.59 o
   0  -1   9      898.45      778.15     12.41 o
   1  -1   9        1.54        2.90      5.38 o
   2  -1   9      117.39      112.11      6.07 o
   3  -1   9        0.55       -1.75      6.41 o
   4  -1   9      302.65      287.40      9.11 o
   5  -1   9      129.59      140.37      7.33 o
   6  -1   9       39.83       43.07      5.74 o
   7  -1   9       45.12       26.92      6.45 o
   8  -1   9      201.92      209.57     10.46 o
   9  -1   9        6.95       12.55      6.64 o
  10  -1   9       78.21       83.57      9.17 o
  11  -1   9        9.46        7.67      7.11 o
  12  -1   9        1.73       14.93      6.77 o
 -12   0   9        0.00       -9.27     11.02 o
 -11   0   9       72.29       81.46      9.53 o
 -10   0   9        0.51        8.34      8.54 o
  -9   0   9      220.00      217.26     10.73 o
  -8   0   9       51.81       66.70      7.02 o
  -7   0   9       12.98       20.44      5.37 o
  -6   0   9      152.73      139.75      7.40 o
  -5   0   9       82.06       87.39      6.01 o
  -4   0   9       38.57       40.62      4.97 o
  -3   0   9        1.15       -2.97      5.33 o
  -2   0   9     1314.14     1137.21     14.77 o
  -1   0   9       95.26       82.47      5.35 o
   0   0   9      232.92      209.57      7.09 o
   1   0   9      464.30      431.47      9.69 o
   2   0   9       38.96       43.72      4.47 o
   3   0   9        5.81        2.81      4.02 o
   4   0   9      501.19      450.51     10.53 o
   5   0   9      103.52      107.04      6.10 o
   6   0   9       23.26       26.54      5.17 o
   7   0   9       39.86       56.52      6.09 o
   8   0   9      148.74      177.07      9.31 o
   9   0   9        0.25       -8.50      8.50 o
  10   0   9        9.85        3.51     10.01 o
  11   0   9        0.17      -10.14     10.14 o
  12   0   9       13.24       14.69      8.23 o
  13   0   9        6.16       -1.53     11.18 o
 -12   1   9        0.03       14.42      7.22 o
 -11   1   9        6.52        7.58      6.93 o
 -10   1   9       12.77        6.61      6.97 o
  -9   1   9        0.88       -9.53      9.53 o
  -8   1   9      153.01      159.62      9.04 o
  -7   1   9       10.84        8.81      5.17 o
  -6   1   9      283.76      275.60      9.56 o
  -5   1   9       23.14       30.11      5.02 o
  -4   1   9        3.79       -6.03      6.03 o
  -3   1   9        1.03        0.65      5.44 o
  -2   1   9       38.92       39.87      4.34 o
  -1   1   9     1217.83     1113.77     14.14 o
   0   1   9       86.58       77.70      5.13 o
   1   1   9       28.87       24.08      4.14 o
   2   1   9     1536.31     1397.33     16.06 o
   3   1   9      201.04      195.54      6.95 o
   4   1   9     1001.11      906.48     14.05 o
   5   1   9      100.50       91.08      6.34 o
   6   1   9        0.01        7.83      4.39 o
   7   1   9      233.07      213.58      8.95 o
   8   1   9      135.42      130.32      8.34 o
   9   1   9        2.03        5.64      8.32 o
  10   1   9        0.50        2.25      8.46 o
  11   1   9       62.39       57.48      8.16 o
  12   1   9       26.97       35.89      7.98 o
  13   1   9        0.00        5.92     10.16 o
 -12   2   9       25.68       15.81      8.70 o
 -11   2   9       50.73       65.85      8.93 o
 -10   2   9       19.54       33.40      6.93 o
  -9   2   9       29.98       25.98      7.58 o
  -8   2   9       96.24      102.30      7.82 o
  -7   2   9        0.09       -7.11      7.11 o
  -6   2   9        0.89       -4.20      6.91 o
  -5   2   9      110.34      103.16      6.68 o
  -4   2   9      387.17      352.91      9.63 o
  -3   2   9       63.70       56.88      5.17 o
  -2   2   9       72.73       60.61      5.08 o
  -1   2   9       18.98       21.12      4.39 o
   0   2   9       43.03       32.70      4.07 o
   1   2   9      158.65      125.62      5.74 o
   2   2   9      172.83      161.72      6.09 o
   3   2   9       44.25       38.57      4.75 o
   4   2   9        4.57        1.96      5.62 o
   5   2   9      151.92      133.13      6.61 o
   6   2   9     1005.93      969.55     15.40 o
   7   2   9       72.24       77.99      6.27 o
   8   2   9      234.88      245.82      9.92 o
   9   2   9        0.60       -8.30      8.30 o
  10   2   9        0.03        7.67      8.54 o
  11   2   9        0.01       -9.78      9.78 o
  12   2   9       24.64       23.43      8.36 o
  13   2   9        8.71       -6.50     10.08 o
 -12   3   9        0.01      -11.56     11.56 o
 -11   3   9      140.52      149.42     11.02 o
 -10   3   9        4.22       -6.30     10.39 o
  -9   3   9        3.42       -2.88      9.04 o
  -8   3   9       12.43       19.65      6.07 o
  -7   3   9        5.32        5.67      7.15 o
  -6   3   9       67.00       56.60      6.63 o
  -5   3   9       99.60      102.71      6.68 o
  -4   3   9      175.04      184.74      7.36 o
  -3   3   9      250.60      234.09      7.92 o
  -2   3   9      288.54      280.66      8.16 o
  -1   3   9      367.56      349.57      8.43 o
   0   3   9      804.66      743.01     11.67 o
   1   3   9      303.25      288.87      7.71 o
   2   3   9      858.15      746.92     11.83 o
   3   3   9       77.51       68.34      5.04 o
   4   3   9      506.25      465.00     10.10 o
   5   3   9       15.70       13.61      4.09 o
   6   3   9      298.94      270.65      9.33 o
   7   3   9       66.67       68.73      6.07 o
   8   3   9       41.64       36.75      6.07 o
   9   3   9        3.88        4.41      9.13 o
  10   3   9       12.41        7.55      8.18 o
  11   3   9       11.19        7.09      9.49 o
  12   3   9        0.81       -5.19     10.25 o
  13   3   9       11.56       14.55      7.87 o
 -11   4   9       21.59        8.57      8.16 o
 -10   4   9       23.45       15.67      7.45 o
  -9   4   9       41.17       36.68      7.51 o
  -8   4   9       13.47       13.61      5.94 o
  -7   4   9        9.91       13.54      5.49 o
  -6   4   9       21.21       23.64      5.37 o
  -5   4   9       23.18       36.16      5.22 o
  -4   4   9        2.43        9.71      4.27 o
  -3   4   9      313.81      305.55      8.77 o
  -2   4   9      675.49      646.21     11.76 o
  -1   4   9      111.12      103.33      5.92 o
   0   4   9     3515.31     3087.70     28.69 o
   1   4   9        0.27        3.37      4.79 o
   2   4   9      459.53      469.66      9.65 o
   3   4   9      118.25      120.67      5.92 o
   4   4   9      106.52       92.40      5.83 o
   5   4   9      224.41      209.86      7.83 o
   6   4   9        3.58        3.22      4.43 o
   7   4   9        9.83       13.76      5.06 o
   8   4   9       13.08       13.65      5.17 o
   9   4   9       60.35       49.65      7.11 o
  10   4   9       68.17       68.52      7.96 o
  11   4   9       14.72       18.76      6.84 o
  12   4   9        0.00        0.00      9.56 o
  13   4   9        1.31       -7.73     11.04 o
  14   4   9       15.72       19.16      8.57 o
 -11   5   9        0.07        0.00      9.80 o
 -10   5   9       14.21       20.08      7.73 o
  -9   5   9      118.01      110.33      9.92 o
  -8   5   9       49.94       54.76      7.29 o
  -7   5   9       10.19       15.25      5.94 o
  -6   5   9       30.83       31.06      6.00 o
  -5   5   9        4.56        6.54      6.72 o
  -4   5   9       32.66       36.66      5.44 o
  -3   5   9      109.30      112.40      6.48 o
  -2   5   9      226.22      208.00      7.83 o
  -1   5   9       59.72       40.95      5.10 o
   0   5   9      170.38      169.68      6.84 o
   1   5   9        0.62       -1.30      5.49 o
   2   5   9      221.04      212.99      7.38 o
   3   5   9      683.63      612.30     11.47 o
   4   5   9      424.28      401.20      9.92 o
   5   5   9       25.82       28.27      4.52 o
   6   5   9       49.37       59.82      5.20 o
   7   5   9        5.06       -2.09      7.38 o
   8   5   9       35.10       35.04      6.27 o
   9   5   9       66.15       50.24      7.42 o
  10   5   9        3.65        4.30      8.86 o
  11   5   9       42.02       43.72      7.47 o
  12   5   9        0.88        1.93      9.49 o
  13   5   9       74.32       59.87      9.83 o
  14   5   9        3.98        0.76     11.56 o
 -10   6   9        0.57       -2.86     11.51 o
  -9   6   9        2.93        7.87     10.16 o
  -8   6   9        2.57       10.53      6.28 o
  -7   6   9       17.46       13.42      6.61 o
  -6   6   9      316.15      332.92     11.99 o
  -5   6   9        1.71       -7.22      7.22 o
  -4   6   9      300.04      312.35     10.01 o
  -3   6   9       30.09       28.51      4.81 o
  -2   6   9       79.44       72.88      6.03 o
  -1   6   9      221.70      196.08      7.51 o
   0   6   9      140.87      111.88      6.23 o
   1   6   9        0.01        0.00      5.73 o
   2   6   9      132.75      137.18      6.50 o
   3   6   9       57.33       48.24      5.19 o
   4   6   9      473.02      448.31     10.55 o
   5   6   9       73.93       68.86      6.00 o
   6   6   9       22.86       25.08      4.99 o
   7   6   9      119.86      111.68      7.44 o
   8   6   9      276.97      267.79     10.34 o
   9   6   9       66.05       68.73      7.49 o
  10   6   9      100.28       97.00      8.61 o
  11   6   9       83.15       87.79      8.55 o
  12   6   9       23.90       19.07      7.71 o
  13   6   9       43.06       23.93      9.13 o
  14   6   9        0.04        2.30     11.02 o
 -10   7   9       17.84       28.96      7.98 o
  -9   7   9       22.92       31.55      8.01 o
  -8   7   9       12.09       -5.74      9.58 o
  -7   7   9        4.49        6.41      9.00 o
  -6   7   9        7.39       13.99      6.41 o
  -5   7   9       24.69       37.38      5.65 o
  -4   7   9        5.29        9.27      5.31 o
  -3   7   9      143.95      130.08      7.60 o
  -2   7   9      567.63      513.53     12.15 o
  -1   7   9       44.67       49.47      5.47 o
   0   7   9       82.52       84.15      5.85 o
   1   7   9       85.44       81.97      5.98 o
   2   7   9        0.25       -0.38      5.60 o
   3   7   9      132.53      146.25      6.88 o
   4   7   9       46.65       36.73      5.46 o
   5   7   9       23.36       21.21      5.38 o
   6   7   9      281.94      289.20      9.60 o
   7   7   9      201.45      227.23      9.29 o
   8   7   9       14.69        7.67      8.28 o
   9   7   9       16.49       10.59      6.36 o
  10   7   9        0.05        2.79      9.17 o
  11   7   9        9.63        4.84     10.41 o
  12   7   9       34.57       21.01      7.91 o
  13   7   9       18.87       27.44      7.85 o
  -9   8   9        0.27        1.48     10.71 o
  -8   8   9        6.35      -11.24     11.24 o
  -7   8   9       20.63       15.27      6.97 o
  -6   8   9       81.87       84.40      8.09 o
  -5   8   9        0.29        0.54      8.45 o
  -4   8   9        0.75        0.00      7.67 o
  -3   8   9       28.28       19.30      5.87 o
  -2   8   9       43.65       49.65      6.03 o
  -1   8   9       31.50       21.03      5.69 o
   0   8   9        0.19       -3.69      6.99 o
   1   8   9      267.41      243.33      8.82 o
   2   8   9      246.87      229.25      8.64 o
   3   8   9      101.58       92.32      6.68 o
   4   8   9      141.92      150.02      7.78 o
   5   8   9        1.59       -7.53      7.53 o
   6   8   9        4.74        6.25      7.85 o
   7   8   9       43.58       38.43      6.43 o
   8   8   9        9.34       15.54      5.67 o
   9   8   9       48.45       44.59      7.20 o
  10   8   9      115.61      103.04      9.40 o
  11   8   9      275.51      273.55     12.52 o
  12   8   9        2.30      -10.28     10.28 o
  13   8   9        1.32        0.72     11.00 o
  -8   9   9       26.75       26.54      7.83 o
  -7   9   9       21.83       19.41      7.73 o
  -6   9   9      114.73      107.76     10.25 o
  -5   9   9       26.34       49.12      6.99 o
  -4   9   9        6.40       -8.97      8.97 o
  -3   9   9      174.78      165.97      9.35 o
  -2   9   9        1.32        0.97      7.08 o
  -1   9   9       10.49        4.20      7.78 o
   0   9   9       26.66       29.21      5.74 o
   1   9   9       94.50      101.04      7.00 o
   2   9   9      421.67      431.90     12.03 o
   3   9   9       12.39       13.47      5.08 o
   4   9   9       75.96       87.43      7.06 o
   5   9   9      102.68      102.44      7.22 o
   6   9   9        0.51        4.30      7.73 o
   7   9   9      114.07      111.72      8.30 o
   8   9   9      141.83      156.66      9.18 o
   9   9   9      237.81      263.55     11.69 o
  10   9   9       12.14       14.75      6.75 o
  11   9   9       54.03       50.01      8.14 o
  12   9   9        0.54        3.48      9.89 o
  13   9   9        0.99       -1.49     10.93 o
  -7  10   9        0.76        3.24      7.29 o
  -6  10   9        0.00        6.05      9.96 o
  -5  10   9       16.71       16.08      7.13 o
  -4  10   9      205.86      195.04     11.09 o
  -3  10   9       26.00       18.76      7.04 o
  -2  10   9       10.82       11.45      6.23 o
  -1  10   9       13.97       17.11      5.78 o
   0  10   9      154.52      143.68      9.13 o
   1  10   9       71.93       72.26      6.82 o
   2  10   9        0.81       17.90      4.52 o
   3  10   9       50.12       43.72      6.52 o
   4  10   9       36.27       48.06      6.52 o
   5  10   9      175.17      175.70      9.85 o
   6  10   9      211.42      244.32     10.37 o
   7  10   9        0.22        4.56      5.87 o
   8  10   9      168.19      167.02      9.96 o
   9  10   9       11.90        4.75     10.34 o
  10  10   9        6.13        0.00     10.26 o
  11  10   9        2.83        5.06      7.02 o
  12  10   9       48.70       49.34      9.20 o
  -6  11   9       13.72       16.73      7.91 o
  -5  11   9        1.49      -11.34     11.34 o
  -4  11   9       34.36       38.10      8.57 o
  -3  11   9        6.36        6.73      8.86 o
  -2  11   9       12.06        1.17      9.74 o
  -1  11   9      117.61      143.01      9.18 o
   0  11   9        5.94       -3.26      9.02 o
   1  11   9        6.98        1.08      8.68 o
   2  11   9      206.78      186.72      9.99 o
   3  11   9       10.57       20.11      6.18 o
   4  11   9        5.26        6.39      8.46 o
   5  11   9       16.15        7.04      9.31 o
   6  11   9        3.85       -1.67      9.38 o
   7  11   9        0.56        4.32      6.59 o
   8  11   9       62.90       55.57      8.48 o
   9  11   9      167.34      152.81     11.06 o
  10  11   9       11.40        8.66     10.35 o
  11  11   9       14.81       12.73      8.09 o
  12  11   9        1.95       10.53      7.80 o
  -5  12   9        6.69      -11.65     11.65 o
  -4  12   9        4.05        7.04      9.99 o
  -3  12   9       39.87       31.46      8.70 o
  -2  12   9        5.52        1.28     10.32 o
  -1  12   9      101.31       98.84      9.56 o
   0  12   9      142.93      147.10     10.10 o
   1  12   9       41.51       44.42      7.71 o
   2  12   9        0.33        8.18      9.31 o
   3  12   9       26.17       34.52      6.59 o
   4  12   9       29.78       27.95      6.88 o
   5  12   9       21.66        5.31     10.66 o
   6  12   9       49.36       50.92      7.17 o
   7  12   9      123.28      127.91      9.96 o
   8  12   9        4.52       12.89      7.13 o
   9  12   9       25.41       12.12     12.68 o
  10  12   9       13.70       23.34      7.60 o
  11  12   9        7.69       19.02      8.05 o
  -3  13   9        3.74        3.66     10.86 o
  -2  13   9       11.72        0.70     11.02 o
  -1  13   9        1.27      -10.19     10.19 o
   0  13   9        1.52       -9.71      9.71 o
   1  13   9       19.64       11.06     11.36 o
   2  13   9        0.48        1.28      8.05 o
   3  13   9       71.75       70.95      9.53 o
   4  13   9       26.94       23.57      7.55 o
   5  13   9        4.34       -2.58     10.48 o
   6  13   9        8.64        7.85     10.14 o
   7  13   9        0.96        8.73      9.62 o
   8  13   9        0.00       -4.16      8.05 o
   9  13   9        0.24       -7.92     11.60 o
  10  13   9       44.50       46.28      9.42 o
  -1  14   9        8.88        8.14     11.43 o
   0  14   9        0.46       16.17      6.68 o
   1  14   9        0.12        2.86     10.44 o
   2  14   9        0.25       -7.02     10.52 o
   3  14   9        0.54        5.22      6.86 o
   4  14   9        6.07        5.56      9.71 o
   5  14   9        5.95        9.11      8.07 o
   6  14   9       21.18       21.70      7.89 o
   7  14   9       20.06       21.07      8.03 o
   8  14   9       12.01       13.07      7.96 o
   2  15   9        7.25        0.77     10.52 o
   3  15   9        5.96        5.33     11.07 o
   4  15   9       23.11       26.24      8.46 o
   5  15   9       33.96       54.99      8.16 o
  -6 -10  10       22.03       35.73      8.57 o
  -5 -10  10        5.55        4.47     11.24 o
  -4 -10  10       11.99        6.61     11.72 o
  -3 -10  10        0.04        2.18      9.85 o
  -2 -10  10       13.11       18.17      7.89 o
  -1 -10  10        3.71       13.16      7.38 o
   0 -10  10        2.06        1.12      7.62 o
   1 -10  10        0.07        0.76     10.50 o
  -8  -9  10       16.30       33.69      7.91 o
  -7  -9  10        0.53       -3.64     10.89 o
  -6  -9  10       55.46       72.71      9.49 o
  -5  -9  10        0.01       -8.27      9.83 o
  -4  -9  10        4.46       12.17      6.88 o
  -3  -9  10       39.50       37.13      8.21 o
  -2  -9  10       29.12       13.34      8.12 o
  -1  -9  10       35.43       51.91      7.94 o
   0  -9  10       11.10        8.48      7.62 o
   1  -9  10        2.83        9.69     10.07 o
   2  -9  10        0.04       -3.55     10.17 o
   3  -9  10        0.11       10.28      6.88 o
   4  -9  10        0.23        9.17     10.08 o
  -9  -8  10        0.01        0.00      9.83 o
  -8  -8  10       22.38       33.76      8.39 o
  -7  -8  10       18.10       12.26      7.83 o
  -6  -8  10        3.43        4.27      6.82 o
  -5  -8  10        5.89       12.42      6.59 o
  -4  -8  10       21.32       24.65      7.29 o
  -3  -8  10       86.68       96.30      9.11 o
  -2  -8  10       92.46       94.52      9.62 o
  -1  -8  10        5.71       -1.84      9.90 o
   0  -8  10        2.12        3.73      9.36 o
   1  -8  10       27.71       49.05      7.31 o
   2  -8  10        2.58        8.14      6.81 o
   3  -8  10        1.08        1.35     10.08 o
   4  -8  10       16.25       21.41      8.39 o
   5  -8  10        4.08       -5.89     11.63 o
 -10  -7  10        0.01      -10.86     10.86 o
  -9  -7  10       66.01       51.54      9.36 o
  -8  -7  10      113.74      133.61      9.96 o
  -7  -7  10        3.02       -0.63      9.99 o
  -6  -7  10       32.42       37.96      7.29 o
  -5  -7  10       29.44       42.57      6.52 o
  -4  -7  10        5.86        2.88      8.81 o
  -3  -7  10       95.04      106.49      8.57 o
  -2  -7  10       10.10        5.06      8.43 o
  -1  -7  10        5.69        4.50      8.95 o
   0  -7  10        4.03       11.92      6.30 o
   1  -7  10       95.75       91.75      9.08 o
   2  -7  10       20.34       11.61      7.35 o
   3  -7  10       15.13        7.40      8.95 o
   4  -7  10       13.61       14.84      7.27 o
   5  -7  10        0.48       -5.42     10.05 o
   6  -7  10        0.19       -3.22      7.29 o
   7  -7  10        1.55       -0.76     10.61 o
 -11  -6  10        9.34       13.33      7.69 o
 -10  -6  10       75.55       75.36      9.94 o
  -9  -6  10        8.29        0.00     10.14 o
  -8  -6  10       41.89       32.95      8.05 o
  -7  -6  10      156.27      152.31     10.48 o
  -6  -6  10        3.02      -10.05     10.05 o
  -5  -6  10      530.30      522.23     14.77 o
  -4  -6  10       98.19      108.49      8.09 o
  -3  -6  10      194.87      190.73      9.72 o
  -2  -6  10        7.54        0.52      7.91 o
  -1  -6  10       15.01       14.42      5.89 o
   0  -6  10       15.16        9.62      5.98 o
   1  -6  10       16.19       10.34      5.85 o
   2  -6  10       26.87       21.54      6.37 o
   3  -6  10       25.78        4.52     10.32 o
   4  -6  10       15.16       -3.55     10.66 o
   5  -6  10       63.77       72.70      8.93 o
   6  -6  10        1.99      -10.12     10.12 o
   7  -6  10        1.10       -9.11     10.84 o
   8  -6  10        0.33        1.49     10.73 o
 -11  -5  10        8.07       -5.89     11.63 o
 -10  -5  10        6.85       19.92      6.97 o
  -9  -5  10       20.48       24.72      7.08 o
  -8  -5  10        0.52        9.65      6.10 o
  -7  -5  10      270.39      307.53     12.01 o
  -6  -5  10       85.22       79.52      8.34 o
  -5  -5  10      130.53      136.49      8.86 o
  -4  -5  10       35.89       43.27      6.59 o
  -3  -5  10        5.20       -2.90      7.96 o
  -2  -5  10        2.73       -1.42      7.24 o
  -1  -5  10       25.90       31.98      5.67 o
   0  -5  10        9.96        3.33      7.22 o
   1  -5  10        3.87       -1.94      7.36 o
   2  -5  10       72.02       65.24      7.33 o
   3  -5  10      143.75      156.41      9.72 o
   4  -5  10       14.18       15.54      6.36 o
   5  -5  10       13.39        8.63      9.81 o
   6  -5  10        2.92        7.94      9.24 o
   7  -5  10        0.01        0.65      9.60 o
   8  -5  10       14.07       -7.67     12.21 o
   9  -5  10        6.37      -11.94     12.05 o
 -11  -4  10      111.03      110.10     10.30 o
 -10  -4  10       69.80       80.06      9.31 o
  -9  -4  10        8.33       17.00      6.34 o
  -8  -4  10       15.09        8.95      6.64 o
  -7  -4  10      125.88      118.04      9.26 o
  -6  -4  10      137.15      136.57      8.66 o
  -5  -4  10       94.10       98.18      7.87 o
  -4  -4  10        0.90        3.26      7.31 o
  -3  -4  10       10.23       13.51      5.17 o
  -2  -4  10       39.24       41.67      6.19 o
  -1  -4  10       71.17       62.95      6.09 o
   0  -4  10      163.05      175.19      8.16 o
   1  -4  10        1.80       -0.45      6.82 o
   2  -4  10        0.00        2.52      4.97 o
   3  -4  10       15.72       -8.12      8.12 o
   4  -4  10        0.00        7.29      5.08 o
   5  -4  10        3.78       -0.54      8.43 o
   6  -4  10       51.94       59.23      7.78 o
   7  -4  10        2.46        1.21      9.20 o
   8  -4  10        6.28       17.25      6.90 o
   9  -4  10        4.74        8.39      9.99 o
  10  -4  10        1.11        0.00     11.52 o
 -12  -3  10       13.65       21.18      8.45 o
 -11  -3  10        0.03      -10.77     10.77 o
 -10  -3  10        4.99        3.24      9.22 o
  -9  -3  10      180.98      194.69     10.82 o
  -8  -3  10       10.61       15.05      6.68 o
  -7  -3  10      434.13      449.21     13.43 o
  -6  -3  10        5.36        1.46      7.40 o
  -5  -3  10       25.00       27.84      5.40 o
  -4  -3  10       18.49       21.50      4.88 o
  -3  -3  10      104.37       87.62      6.99 o
  -2  -3  10        0.22        0.00      6.45 o
  -1  -3  10       13.79       -2.85      7.02 o
   0  -3  10       23.86       18.49      4.86 o
   1  -3  10      108.99       92.03      6.43 o
   2  -3  10       49.20       45.86      5.91 o
   3  -3  10      145.13      165.86      8.34 o
   4  -3  10        9.92        5.60      7.74 o
   5  -3  10        0.66        5.44      7.24 o
   6  -3  10        0.05        4.75      7.26 o
   7  -3  10       30.53       25.48      6.72 o
   8  -3  10        3.68        8.54      8.75 o
   9  -3  10        0.79        7.24      8.95 o
  10  -3  10       22.11        8.54     12.06 o
 -12  -2  10        3.84        2.99     10.93 o
 -11  -2  10        6.98       -3.44     11.72 o
 -10  -2  10        8.09       -6.99     11.15 o
  -9  -2  10       96.75      113.30      8.93 o
  -8  -2  10      137.79      141.46      9.47 o
  -7  -2  10       71.74       82.15      7.67 o
  -6  -2  10      140.74      133.43      8.05 o
  -5  -2  10       22.03       29.77      5.17 o
  -4  -2  10       57.84       45.99      5.74 o
  -3  -2  10       68.89       70.16      5.91 o
  -2  -2  10       29.19       28.83      5.28 o
  -1  -2  10        8.84        6.09      6.43 o
   0  -2  10      197.59      203.64      7.98 o
   1  -2  10      227.90      231.28      8.39 o
   2  -2  10        5.80        8.70      4.39 o
   3  -2  10       26.92       29.84      5.51 o
   4  -2  10      102.11      118.72      7.69 o
   5  -2  10       16.14       15.92      5.31 o
   6  -2  10       59.78       68.66      7.62 o
   7  -2  10        1.49       -1.60      7.65 o
   8  -2  10        0.70        6.90      8.09 o
   9  -2  10        0.70        2.48      9.35 o
  10  -2  10       39.90       48.85      8.73 o
  11  -2  10        6.08        4.38      7.65 o
 -12  -1  10        9.28       10.79      8.14 o
 -11  -1  10        0.06        6.16      9.11 o
 -10  -1  10       11.81        5.98      6.99 o
  -9  -1  10       19.64       12.17      6.91 o
  -8  -1  10      216.95      208.34     10.03 o
  -7  -1  10        3.96        6.91      7.96 o
  -6  -1  10      149.65      153.66      7.98 o
  -5  -1  10      328.27      310.53     10.43 o
  -4  -1  10       22.38       26.79      4.99 o
  -3  -1  10      474.28      472.69     11.11 o
  -2  -1  10      195.39      186.12      7.76 o
  -1  -1  10       11.13        9.90      4.14 o
   0  -1  10      151.16      124.81      6.86 o
   1  -1  10      474.16      465.00     10.75 o
   2  -1  10        9.42        2.59      6.23 o
   3  -1  10       59.81       53.28      5.78 o
   4  -1  10      287.50      286.37      9.65 o
   5  -1  10       60.62       57.30      6.03 o
   6  -1  10      125.03      104.53      7.96 o
   7  -1  10        0.33        0.50      7.71 o
   8  -1  10        7.90       11.97      6.19 o
   9  -1  10       32.45       39.56      7.42 o
  10  -1  10        3.22        8.99      9.35 o
  11  -1  10        0.74      -11.38     11.38 o
  12  -1  10        0.83       -5.31     11.72 o
 -12   0  10        0.92      -12.52     12.52 o
 -11   0  10       60.31       65.82      8.81 o
 -10   0  10       28.58       34.30      7.53 o
  -9   0  10      142.91      155.44      9.83 o
  -8   0  10       58.70       70.08      7.58 o
  -7   0  10        4.21       11.97      5.42 o
  -6   0  10       25.85       34.81      5.29 o
  -5   0  10       68.72       69.90      6.36 o
  -4   0  10        0.06        3.15      6.12 o
  -3   0  10        8.24        4.84      4.52 o
  -2   0  10      727.71      667.10     12.52 o
  -1   0  10       67.72       57.77      5.15 o
   0   0  10      731.80      670.95     12.55 o
   1   0  10      355.00      310.64      9.00 o
   2   0  10       42.48       42.26      5.60 o
   3   0  10       59.64       65.04      5.47 o
   4   0  10       55.58       52.80      5.65 o
   5   0  10       63.72       65.13      6.39 o
   6   0  10       63.15       44.73      6.41 o
   7   0  10      154.89      160.05      9.11 o
   8   0  10      117.11      124.57      8.54 o
   9   0  10       24.56       31.04      6.75 o
  10   0  10       89.99       78.39      9.56 o
  11   0  10        8.05       13.72      7.47 o
  12   0  10        1.92        3.64     10.39 o
 -12   1  10        0.22        8.28     10.25 o
 -11   1  10       64.15       60.20      9.20 o
 -10   1  10        0.54       -9.44      9.44 o
  -9   1  10       98.90      108.48      9.09 o
  -8   1  10        4.83       -6.93      8.84 o
  -7   1  10       46.01       40.93      6.70 o
  -6   1  10       26.95        7.67      8.77 o
  -5   1  10      467.77      459.62     11.83 o
  -4   1  10       44.93       41.00      5.38 o
  -3   1  10      370.74      372.70      9.89 o
  -2   1  10      405.96      371.11      9.56 o
  -1   1  10      888.90      818.43     13.27 o
   0   1  10       14.96       18.62      4.43 o
   1   1  10     1190.40     1105.64     15.25 o
   2   1  10       55.16       52.83      5.06 o
   3   1  10      154.07      145.32      6.81 o
   4   1  10       92.90       82.74      6.07 o
   5   1  10      132.71      122.20      6.84 o
   6   1  10       35.71       41.92      5.80 o
   7   1  10        0.37        1.84      7.18 o
   8   1  10      234.49      251.87     10.53 o
   9   1  10        0.92       13.33      5.96 o
  10   1  10        2.82        9.49      6.23 o
  11   1  10       34.58       43.69      8.10 o
  12   1  10       16.90       25.41      8.10 o
 -11   2  10        7.85        3.51     11.67 o
 -10   2  10        6.46       -4.52     10.46 o
  -9   2  10       42.02       52.29      7.58 o
  -8   2  10       40.53       42.24      6.61 o
  -7   2  10      123.27      122.77      8.30 o
  -6   2  10       22.94       18.06      5.29 o
  -5   2  10      249.76      262.80      9.33 o
  -4   2  10        0.88        9.44      4.34 o
  -3   2  10      110.93       97.58      6.32 o
  -2   2  10      268.67      254.50      8.16 o
  -1   2  10      890.96      777.80     12.79 o
   0   2  10      121.08      111.18      6.10 o
   1   2  10      123.06      102.32      6.09 o
   2   2  10      651.41      629.10     11.76 o
   3   2  10       13.08        4.48      6.39 o
   4   2  10       14.49       19.97      4.52 o
   5   2  10        5.39       -2.70      6.61 o
   6   2  10        8.91       10.35      4.84 o
   7   2  10       76.35       80.82      6.52 o
   8   2  10      185.65      165.76      9.18 o
   9   2  10       15.81       29.12      6.77 o
  10   2  10       21.19       31.17      7.00 o
  11   2  10       11.82       20.17      7.35 o
  12   2  10       43.28       39.20      8.95 o
  13   2  10        0.01        5.62      7.20 o
 -11   3  10       38.83       44.68      9.02 o
 -10   3  10        5.59       10.91      6.79 o
  -9   3  10        7.39        8.18      6.82 o
  -8   3  10       35.65       39.44      6.90 o
  -7   3  10        0.60        3.06      6.72 o
  -6   3  10        3.40       -8.16      8.16 o
  -5   3  10       40.81       30.50      5.55 o
  -4   3  10      144.62      153.96      7.51 o
  -3   3  10      276.52      237.10      8.45 o
  -2   3  10      515.84      460.97     10.77 o
  -1   3  10       33.32       23.39      4.84 o
   0   3  10      202.57      194.55      7.44 o
   1   3  10      132.52      115.97      6.21 o
   2   3  10      235.92      236.89      7.87 o
   3   3  10       94.73       92.20      5.94 o
   4   3  10      264.98      266.87      8.64 o
   5   3  10      274.18      272.13      8.95 o
   6   3  10      515.32      494.15     11.81 o
   7   3  10        3.77       -7.22      7.22 o
   8   3  10      104.37      120.97      8.01 o
   9   3  10        1.86        4.43      5.94 o
  10   3  10        8.84        8.23      6.63 o
  11   3  10       60.47       47.63      8.86 o
  12   3  10        0.53        1.35     10.10 o
  13   3  10       12.25       18.76      7.78 o
 -11   4  10       49.67       60.18      9.51 o
 -10   4  10        0.03        2.74      9.98 o
  -9   4  10       35.34       43.20      7.98 o
  -8   4  10       12.67        4.59      6.81 o
  -7   4  10       50.88       59.91      7.20 o
  -6   4  10       21.02       20.17      6.18 o
  -5   4  10      104.33      108.15      7.26 o
  -4   4  10       44.66       50.94      5.56 o
  -3   4  10      328.03      330.74      9.83 o
  -2   4  10       51.33       56.07      5.42 o
  -1   4  10       55.72       64.57      5.22 o
   0   4  10      174.48      167.11      6.99 o
   1   4  10       11.67       12.37      4.11 o
   2   4  10        2.23        7.51      3.96 o
   3   4  10      256.55      243.26      8.21 o
   4   4  10      879.16      819.98     13.78 o
   5   4  10        2.63       -6.30      6.30 o
   6   4  10      244.72      210.11      8.70 o
   7   4  10       36.79       41.38      6.10 o
   8   4  10       31.64       48.80      6.34 o
   9   4  10      521.86      550.28     14.55 o
  10   4  10      152.69      139.99      9.98 o
  11   4  10        0.00       -9.83      9.83 o
  12   4  10        0.05        1.01      7.29 o
  13   4  10       17.53       23.27      7.80 o
 -10   5  10       24.96       33.69      8.05 o
  -9   5  10       95.98       86.70      9.98 o
  -8   5  10       19.54       21.88      6.57 o
  -7   5  10       24.93       26.76      6.59 o
  -6   5  10       13.16        8.14      6.34 o
  -5   5  10        0.90        5.65      6.91 o
  -4   5  10       10.38       14.03      4.99 o
  -3   5  10        4.22        6.55      6.64 o
  -2   5  10      244.86      235.95      8.32 o
  -1   5  10      147.02      134.41      6.73 o
   0   5  10      157.24      176.20      7.44 o
   1   5  10        0.20        2.12      5.94 o
   2   5  10      222.16      203.07      7.74 o
   3   5  10      194.87      176.78      7.40 o
   4   5  10        0.10       -6.19      6.19 o
   5   5  10       89.82       90.83      6.48 o
   6   5  10        0.64        4.99      6.03 o
   7   5  10      284.61      271.93      9.65 o
   8   5  10       34.11       38.37      6.21 o
   9   5  10        3.19        5.71      8.79 o
  10   5  10      274.30      264.67     12.08 o
  11   5  10        6.38        9.18      9.99 o
  12   5  10       12.56        7.33     11.04 o
  13   5  10       20.09       22.82      8.05 o
 -10   6  10        2.50       -3.71     10.77 o
  -9   6  10       22.77       21.18      7.69 o
  -8   6  10        1.26        5.67      8.93 o
  -7   6  10       35.72       24.69      7.29 o
  -6   6  10      149.18      158.34      9.42 o
  -5   6  10        0.71        5.47      7.98 o
  -4   6  10       54.57       45.29      6.50 o
  -3   6  10       12.91       14.37      5.06 o
  -2   6  10        4.27       -7.00      7.08 o
  -1   6  10        3.39        3.55      6.50 o
   0   6  10      454.82      410.02     10.59 o
   1   6  10      518.00      462.57     11.04 o
   2   6  10      340.14      312.43      9.33 o
   3   6  10      841.01      820.12     14.26 o
   4   6  10      312.16      294.13      9.49 o
   5   6  10       87.43       89.44      6.63 o
   6   6  10       24.66       24.22      5.71 o
   7   6  10       37.90       49.29      6.10 o
   8   6  10      123.56      113.46      8.48 o
   9   6  10        9.13       19.23      6.23 o
  10   6  10       37.13       33.04      7.36 o
  11   6  10       92.88       96.90      9.20 o
  12   6  10        0.12       -5.35      9.94 o
  13   6  10       69.44       70.84      9.53 o
  -9   7  10        0.42        5.76      6.91 o
  -8   7  10        9.75        0.00     11.04 o
  -7   7  10        0.22        6.77      6.28 o
  -6   7  10       41.50       45.63      7.76 o
  -5   7  10       35.65       49.32      7.11 o
  -4   7  10       87.16       79.99      7.76 o
  -3   7  10       10.44       14.69      5.28 o
  -2   7  10        2.35        5.74      4.83 o
  -1   7  10       65.94       49.41      5.76 o
   0   7  10        8.23        2.45      6.72 o
   1   7  10       66.54       62.07      6.10 o
   2   7  10       44.63       35.24      5.55 o
   3   7  10      172.89      169.74      7.71 o
   4   7  10      160.82      155.80      7.64 o
   5   7  10       58.16       47.99      6.10 o
   6   7  10        0.37       -2.23      7.44 o
   7   7  10      452.08      461.51     12.82 o
   8   7  10       83.07       84.45      7.00 o
   9   7  10       11.68       17.83      6.28 o
  10   7  10       13.02       -3.49      9.98 o
  11   7  10       42.71       55.25      8.00 o
  12   7  10        2.73      -10.84     10.84 o
  13   7  10        2.82        5.13      8.21 o
  -9   8  10        4.38       -3.80     11.06 o
  -8   8  10        0.14      -10.62     10.62 o
  -7   8  10       39.57       27.17      8.25 o
  -6   8  10        0.55        4.27     10.03 o
  -5   8  10        3.81        7.96      9.36 o
  -4   8  10       63.19       75.04      7.31 o
  -3   8  10       53.10       55.77      7.27 o
  -2   8  10       71.80       66.50      7.27 o
  -1   8  10       70.09       60.23      6.82 o
   0   8  10        5.08       10.16      4.86 o
   1   8  10       37.44       36.73      5.65 o
   2   8  10        0.05       -2.58      6.55 o
   3   8  10        6.52        1.73      6.81 o
   4   8  10        9.02        3.51      7.15 o
   5   8  10        2.38       -7.49      7.49 o
   6   8  10       51.31       47.59      6.46 o
   7   8  10       20.77       16.85      6.52 o
   8   8  10       32.49       33.60      6.81 o
   9   8  10       47.50       62.40      7.89 o
  10   8  10        0.05        8.99      9.22 o
  11   8  10       24.36       28.02      8.25 o
  12   8  10        6.25       -5.55     10.28 o
  13   8  10        6.15       11.96     12.37 o
  -8   9  10        3.85      -11.83     11.83 o
  -7   9  10        0.76        0.70     10.44 o
  -6   9  10       90.67       94.38      9.47 o
  -5   9  10        3.48        9.47      6.45 o
  -4   9  10       14.60       26.70      6.57 o
  -3   9  10        0.06        2.45      6.05 o
  -2   9  10       65.39       74.96      7.06 o
  -1   9  10       23.41       19.57      6.01 o
   0   9  10       48.21       53.97      6.55 o
   1   9  10      162.76      167.25      8.34 o
   2   9  10       64.24       57.79      6.59 o
   3   9  10      198.45      207.32      8.84 o
   4   9  10        0.02       -8.01      8.01 o
   5   9  10       22.61       21.52      5.80 o
   6   9  10      123.65      106.66      8.16 o
   7   9  10       23.63        8.37      9.22 o
   8   9  10        1.26        4.97      8.59 o
   9   9  10      179.61      189.33     10.53 o
  10   9  10       11.44       24.27      7.31 o
  11   9  10       46.81       64.23      8.63 o
  12   9  10        2.00       -3.93      7.87 o
  13   9  10        0.64        1.53     11.15 o
  -7  10  10        6.77        6.00     10.91 o
  -6  10  10        0.10        2.81     10.41 o
  -5  10  10        0.02        9.89      7.22 o
  -4  10  10       41.39       45.07      7.82 o
  -3  10  10       33.38       44.24      7.74 o
  -2  10  10       18.43       17.43      6.52 o
  -1  10  10       48.29       33.48      7.11 o
   0  10  10       76.69       89.93      7.74 o
   1  10  10       55.86       65.94      7.06 o
   2  10  10        0.01       -7.58      8.34 o
   3  10  10       10.25       12.86      5.60 o
   4  10  10      157.71      158.81      9.08 o
   5  10  10      263.10      266.47     10.66 o
   6  10  10        9.46       -0.54      9.54 o
   7  10  10        4.83       10.30      6.14 o
   8  10  10        5.54       11.07      6.59 o
   9  10  10       28.32       17.83      8.12 o
  10  10  10        4.30       -1.94     10.26 o
  11  10  10       39.13       36.01      8.45 o
  12  10  10        2.57      -12.15     12.15 o
  -6  11  10       11.85       20.02      8.57 o
  -5  11  10       70.77       94.39      9.89 o
  -4  11  10       73.84       83.21      9.67 o
  -3  11  10        0.06        7.38      6.43 o
  -2  11  10        0.87        1.22      8.66 o
  -1  11  10        6.16       -5.89     10.25 o
   0  11  10       17.16       18.28      6.66 o
   1  11  10        2.83        1.67      8.91 o
   2  11  10       13.57       18.46      6.48 o
   3  11  10      193.60      197.25     10.43 o
   4  11  10       56.85       48.85      7.87 o
   5  11  10       90.72       96.03      8.79 o
   6  11  10       35.39       45.49      7.47 o
   7  11  10       35.34       45.83      7.42 o
   8  11  10       14.36       21.70      7.11 o
   9  11  10       13.40       -2.59     11.29 o
  10  11  10        0.73       -1.37     10.16 o
  11  11  10        7.59        4.34      8.09 o
  -4  12  10       12.09       30.32      8.19 o
  -3  12  10       11.67       18.84      7.29 o
  -2  12  10        0.80       -9.96      9.96 o
  -1  12  10      109.42      112.62     10.19 o
   0  12  10       27.77       39.02      7.29 o
   1  12  10       16.96       14.03      6.75 o
   2  12  10        0.11       -6.01      9.24 o
   3  12  10       16.92       21.54      6.99 o
   4  12  10       56.74       73.52      7.94 o
   5  12  10        3.51      -10.16     10.16 o
   6  12  10       12.95       20.49      7.26 o
   7  12  10      108.79      114.38      9.58 o
   8  12  10       53.40       48.67      8.45 o
   9  12  10       67.85       58.00      9.56 o
  10  12  10        3.03      -11.49     11.49 o
  11  12  10        0.04        1.53     11.56 o
  -3  13  10       34.32       32.61      9.11 o
  -2  13  10       27.91       29.86      8.81 o
  -1  13  10        5.49       18.98      7.40 o
   0  13  10        0.36       -6.14     11.15 o
   1  13  10       33.94       53.70      8.05 o
   2  13  10       15.44       20.37      7.26 o
   3  13  10       68.67       56.45      8.79 o
   4  13  10       30.61       28.09      8.09 o
   5  13  10       13.86        9.90     10.91 o
   6  13  10       11.57        1.35     10.70 o
   7  13  10       15.00        8.25     10.91 o
   8  13  10        3.17        9.94     10.17 o
   9  13  10       11.44        2.95     12.44 o
  -1  14  10        0.59        5.74      7.42 o
   0  14  10        1.37       -4.47     10.32 o
   1  14  10        7.22        4.38     11.15 o
   2  14  10        0.49       -4.30     11.40 o
   3  14  10      221.65      244.86     13.47 o
   4  14  10        0.69        4.27     10.59 o
   5  14  10       18.30       27.95      8.28 o
   6  14  10        3.45        3.64     10.95 o
   7  14  10        3.98        6.68     10.82 o
   8  14  10        1.24        5.33      7.76 o
  -6  -9  11        0.28        6.37      7.67 o
  -5  -9  11        3.74       -2.20      9.89 o
  -4  -9  11        2.08        8.27      7.62 o
  -3  -9  11        1.72        3.91      6.95 o
  -2  -9  11        6.94        9.22      7.98 o
  -1  -9  11        0.83        8.54      9.87 o
   0  -9  11        2.30       -9.35      9.78 o
   1  -9  11        8.53        5.49      7.94 o
   2  -9  11        0.04       10.50     11.07 o
  -8  -8  11        1.05        0.76     11.54 o
  -7  -8  11        0.50       -2.90     10.53 o
  -6  -8  11        0.15      -10.93     10.93 o
  -5  -8  11        0.05       -9.67      9.67 o
  -4  -8  11        0.05        6.99      6.81 o
  -3  -8  11       72.23       84.78      9.35 o
  -2  -8  11       10.04       15.68      7.42 o
  -1  -8  11        3.59       -2.63      9.81 o
   0  -8  11        1.99        7.94      7.00 o
   1  -8  11        0.09        8.09      8.72 o
   2  -8  11        0.46        7.26      6.68 o
   3  -8  11        0.11       -3.57     10.93 o
   4  -8  11        0.29       -4.45     10.57 o
  -9  -7  11        8.35        4.48     11.27 o
  -8  -7  11        0.12        3.57     11.00 o
  -7  -7  11        2.90        3.40      9.40 o
  -6  -7  11        7.11       16.04      6.57 o
  -5  -7  11       76.29       83.34      9.65 o
  -4  -7  11       27.08       20.40      7.45 o
  -3  -7  11       24.05       28.58      6.97 o
  -2  -7  11       38.14       47.94      7.44 o
  -1  -7  11       33.34       43.13      7.60 o
   0  -7  11       11.49       22.80      6.30 o
   1  -7  11       94.63      102.44      9.38 o
   2  -7  11        2.47        6.36      9.67 o
   3  -7  11        2.56        1.31      9.83 o
   4  -7  11        2.98      -10.84     10.84 o
   5  -7  11        2.49        8.57     10.64 o
   6  -7  11        1.71       -4.50     10.88 o
 -10  -6  11        0.00      -10.75     10.75 o
  -9  -6  11        5.09        7.11     11.25 o
  -8  -6  11       10.44       -8.10     11.56 o
  -7  -6  11        0.96       -7.06      9.60 o
  -6  -6  11       13.03       29.21      6.55 o
  -5  -6  11        4.21        1.19      8.99 o
  -4  -6  11       13.00       23.01      6.52 o
  -3  -6  11        1.09        3.94      8.30 o
  -2  -6  11       30.99       31.22      6.57 o
  -1  -6  11      126.99      132.43      9.15 o
   0  -6  11        2.25       -9.65      9.65 o
   1  -6  11       63.67       73.78      8.77 o
   2  -6  11        6.79       12.86      6.30 o
   3  -6  11       18.89       15.74      7.44 o
   4  -6  11       20.10       23.64      7.38 o
   5  -6  11       10.07        4.63     11.24 o
   6  -6  11        0.04       -3.48     10.53 o
   7  -6  11        2.53        2.58      7.73 o
 -10  -5  11        0.32        8.72     10.97 o
  -9  -5  11        0.20       -1.37      9.26 o
  -8  -5  11       11.96        7.08      6.57 o
  -7  -5  11        7.92        6.70      9.54 o
  -6  -5  11        2.73        5.22      8.82 o
  -5  -5  11      307.38      309.96     12.68 o
  -4  -5  11       58.99       65.64      7.27 o
  -3  -5  11       21.20       19.16      6.43 o
  -2  -5  11        0.01       11.11      5.42 o
  -1  -5  11       15.44        9.53      5.85 o
   0  -5  11       55.91       64.45      7.13 o
   1  -5  11        0.09        3.15      7.94 o
   2  -5  11       59.99       79.02      7.89 o
   3  -5  11      136.06      139.34      8.95 o
   4  -5  11       13.66       34.68      6.14 o
   5  -5  11       62.57       66.14      9.06 o
   6  -5  11        0.14       11.97      6.25 o
   7  -5  11        1.55        2.76     10.59 o
   8  -5  11        0.03       -8.05     10.77 o
 -11  -4  11        4.09       -6.09     11.13 o
 -10  -4  11        1.09       -0.70     10.70 o
  -9  -4  11        6.06        0.67     10.46 o
  -8  -4  11        0.15        7.40      9.44 o
  -7  -4  11      161.73      166.89     10.43 o
  -6  -4  11       58.89       62.54      7.78 o
  -5  -4  11      349.17      339.35     12.23 o
  -4  -4  11       29.76       26.04      6.37 o
  -3  -4  11      234.69      213.33      9.74 o
  -2  -4  11      200.48      192.44      9.26 o
  -1  -4  11      162.20      173.73      8.82 o
   0  -4  11       42.87       52.29      6.19 o
   1  -4  11        2.76        0.00      7.15 o
   2  -4  11       16.58       15.97      5.89 o
   3  -4  11      123.55      132.62      8.88 o
   4  -4  11        1.13        5.94      8.03 o
   5  -4  11       13.46       19.34      6.66 o
   6  -4  11       10.66        7.83      9.24 o
   7  -4  11        5.22        7.38      6.46 o
   8  -4  11       11.94        1.37     11.42 o
   9  -4  11        4.04        6.59     10.25 o
 -11  -3  11        0.02      -11.88     11.88 o
 -10  -3  11       35.79       26.63      8.30 o
  -9  -3  11       31.50       30.95      7.55 o
  -8  -3  11        4.75       -1.19      9.20 o
  -7  -3  11       30.78       35.51      7.31 o
  -6  -3  11        0.04       -8.43      8.59 o
  -5  -3  11       69.51       74.80      6.72 o
  -4  -3  11       95.24       90.49      7.06 o
  -3  -3  11      357.12      344.12     11.34 o
  -2  -3  11       13.32       14.91      5.42 o
  -1  -3  11       51.70       54.47      5.73 o
   0  -3  11       19.67       26.81      4.99 o
   1  -3  11        0.05        2.72      6.27 o
   2  -3  11       31.40       40.12      5.82 o
   3  -3  11        1.71        5.76      7.17 o
   4  -3  11        1.38       -8.00      8.00 o
   5  -3  11        0.39        5.83      7.78 o
   6  -3  11       55.02       45.90      7.78 o
   7  -3  11       12.68       11.11      7.02 o
   8  -3  11        6.35       10.95      6.95 o
   9  -3  11        0.23       -9.72      9.72 o
  10  -3  11        3.81        2.25     10.30 o
 -11  -2  11       39.14       42.12      8.37 o
 -10  -2  11        0.22       -7.47     10.28 o
  -9  -2  11       18.64       23.10      7.31 o
  -8  -2  11        4.72       16.26      6.18 o
  -7  -2  11      214.13      207.75     10.77 o
  -6  -2  11        0.00        4.07      8.21 o
  -5  -2  11        2.26        5.76      7.26 o
  -4  -2  11       87.61       91.01      7.53 o
  -3  -2  11       52.10       55.37      6.05 o
  -2  -2  11       57.92       62.38      5.96 o
  -1  -2  11       12.98       19.34      4.59 o
   0  -2  11        1.75        2.52      6.57 o
   1  -2  11      213.78      221.31      9.02 o
   2  -2  11       39.14       31.67      5.76 o
   3  -2  11      430.66      403.16     12.05 o
   4  -2  11        7.19       11.31      5.06 o
   5  -2  11        3.11       -5.47      8.10 o
   6  -2  11        0.05        1.06      8.34 o
   7  -2  11        0.03       -7.36      8.41 o
   8  -2  11        3.88        5.47      7.94 o
   9  -2  11        1.49        8.50     10.28 o
  10  -2  11       37.37       43.42      8.86 o
 -11  -1  11        7.45        4.00      7.55 o
 -10  -1  11        3.59        1.35     10.19 o
  -9  -1  11      136.74      149.71     10.46 o
  -8  -1  11        0.26        7.42      8.64 o
  -7  -1  11       66.49       70.39      7.40 o
  -6  -1  11      103.54      102.46      7.96 o
  -5  -1  11       68.11       65.98      6.81 o
  -4  -1  11      238.24      217.67      9.04 o
  -3  -1  11       27.90       22.80      5.55 o
  -2  -1  11        0.90       -6.84      6.84 o
  -1  -1  11      160.88      153.03      7.47 o
   0  -1  11       11.38        1.98      6.95 o
   1  -1  11      112.55      112.69      6.57 o
   2  -1  11        3.11        9.22      4.61 o
   3  -1  11      407.97      402.44     11.36 o
   4  -1  11       14.64       12.44      5.35 o
   5  -1  11       16.23       21.61      5.49 o
   6  -1  11      104.23      109.57      7.87 o
   7  -1  11        8.14        5.37      8.57 o
   8  -1  11       10.34        6.91      8.82 o
   9  -1  11        0.67      -10.23     10.23 o
  10  -1  11        4.99       12.89      7.55 o
  11  -1  11        1.02       19.83      7.36 o
 -11   0  11        6.13        1.46     10.73 o
 -10   0  11        0.07      -10.32     10.32 o
  -9   0  11        0.00      -10.07     10.07 o
  -8   0  11        9.26        5.10      8.63 o
  -7   0  11        3.22        7.89      5.87 o
  -6   0  11       13.58       31.55      6.07 o
  -5   0  11       98.59       97.28      7.04 o
  -4   0  11        1.78        3.03      4.88 o
  -3   0  11      233.08      220.26      8.91 o
  -2   0  11        8.54       -7.40      7.40 o
  -1   0  11      143.10      142.60      7.08 o
   0   0  11      286.21      273.31      8.86 o
   1   0  11      214.95      192.93      8.03 o
   2   0  11       19.32       10.16      4.86 o
   3   0  11      185.31      178.38      8.14 o
   4   0  11       97.54       99.83      7.18 o
   5   0  11       43.51       39.36      6.45 o
   6   0  11       11.34       17.18      5.83 o
   7   0  11       15.96       15.86      6.21 o
   8   0  11       50.53       52.38      7.78 o
   9   0  11       34.88       41.70      7.49 o
  10   0  11       15.41       32.86      7.26 o
  11   0  11        3.31        2.83     11.15 o
  12   0  11        3.82      -11.96     11.96 o
 -11   1  11       23.70       37.33      8.07 o
 -10   1  11       63.32       64.41      8.97 o
  -9   1  11       75.19       76.06      9.02 o
  -8   1  11        0.02        5.40      5.87 o
  -7   1  11        0.02        0.00      7.83 o
  -6   1  11      105.39      102.19      8.03 o
  -5   1  11       69.15       69.62      6.61 o
  -4   1  11      111.83      113.88      7.09 o
  -3   1  11      309.55      293.34      9.83 o
  -2   1  11      213.15      188.34      8.03 o
  -1   1  11      164.74      159.15      7.47 o
   0   1  11      465.34      434.71     10.75 o
   1   1  11      695.44      665.28     12.86 o
   2   1  11      316.60      292.01      8.90 o
   3   1  11        0.36       -6.52      6.52 o
   4   1  11       49.76       56.85      5.82 o
   5   1  11       22.11       18.75      5.62 o
   6   1  11        0.12        7.35      4.95 o
   7   1  11      100.77      109.65      8.27 o
   8   1  11      245.55      255.29     10.98 o
   9   1  11        0.76       10.34      6.18 o
  10   1  11       28.61       29.86      8.36 o
  11   1  11        0.32        6.14     10.62 o
  12   1  11        2.77        5.92      7.56 o
 -11   2  11       64.85       68.68     10.19 o
 -10   2  11        1.36        8.90      9.04 o
  -9   2  11       55.37       68.01      8.55 o
  -8   2  11       88.54       79.38      8.54 o
  -7   2  11       24.68       29.23      6.45 o
  -6   2  11      145.78      157.01      8.77 o
  -5   2  11       24.11       28.16      5.87 o
  -4   2  11        1.15        6.43      6.52 o
  -3   2  11      108.08      101.70      6.68 o
  -2   2  11       16.62       12.77      4.79 o
  -1   2  11      405.43      366.39      9.98 o
   0   2  11      396.63      355.57      9.78 o
   1   2  11        0.59       -5.11      6.05 o
   2   2  11      454.43      377.76     10.19 o
   3   2  11        1.68        2.67      4.48 o
   4   2  11       54.38       42.77      5.60 o
   5   2  11      106.55      115.64      7.02 o
   6   2  11      178.42      156.25      8.19 o
   7   2  11        2.82       -1.44      7.38 o
   8   2  11        2.18       -5.17      8.34 o
   9   2  11        0.43        7.55      5.87 o
  10   2  11        4.58       15.59      6.50 o
  11   2  11       25.67       29.55      7.53 o
  12   2  11        9.12        9.36     10.62 o
 -11   3  11        0.26        1.51     10.57 o
 -10   3  11       12.19        2.79     11.56 o
  -9   3  11        1.47       11.47      6.54 o
  -8   3  11       44.87       47.90      7.31 o
  -7   3  11       90.27       86.79      8.25 o
  -6   3  11       33.19       36.41      6.52 o
  -5   3  11      120.81      130.25      7.69 o
  -4   3  11       23.73        6.99      7.98 o
  -3   3  11       29.46       24.49      5.20 o
  -2   3  11      276.65      285.95      9.44 o
  -1   3  11       17.82       21.34      4.83 o
   0   3  11       12.73       19.38      4.32 o
   1   3  11       33.78       48.15      4.90 o
   2   3  11      264.85      227.92      8.68 o
   3   3  11       38.61       37.71      5.60 o
   4   3  11      168.80      174.99      8.01 o
   5   3  11       36.60       34.02      5.64 o
   6   3  11        0.19        1.31      6.61 o
   7   3  11       26.54       23.36      5.85 o
   8   3  11       69.18       80.76      7.44 o
   9   3  11       27.12       32.12      6.39 o
  10   3  11       24.49       21.61      7.49 o
  11   3  11       27.64       19.54      8.41 o
  12   3  11       20.94       20.15      7.67 o
 -10   4  11        1.44      -11.00     11.00 o
  -9   4  11       16.76       18.39      7.29 o
  -8   4  11        5.41       16.96      6.77 o
  -7   4  11       88.22       97.04      8.45 o
  -6   4  11       25.79       30.04      6.12 o
  -5   4  11       28.29       39.96      5.83 o
  -4   4  11      422.34      422.29     11.90 o
  -3   4  11      329.22      304.59     10.39 o
  -2   4  11      371.59      376.32     10.59 o
  -1   4  11      244.29      237.55      8.57 o
   0   4  11       62.77       54.92      5.67 o
   1   4  11       60.07       61.91      5.38 o
   2   4  11      411.58      333.73      9.51 o
   3   4  11      127.90      111.79      6.81 o
   4   4  11       78.68       75.32      6.23 o
   5   4  11       93.12       80.64      6.37 o
   6   4  11      215.55      221.63      8.91 o
   7   4  11       29.68       20.91      6.25 o
   8   4  11       37.90       37.60      6.36 o
   9   4  11        0.01        7.08      8.36 o
  10   4  11        4.64       -3.57     10.61 o
  11   4  11        5.76       -7.73     10.70 o
  12   4  11        0.84       -1.40     10.91 o
  13   4  11       16.40       14.78      8.68 o
 -10   5  11        2.92        8.19     11.07 o
  -9   5  11        4.23        5.46     10.05 o
  -8   5  11       20.83       23.27      7.44 o
  -7   5  11       77.90       98.59      7.92 o
  -6   5  11       10.45       19.14      6.27 o
  -5   5  11       28.36       25.84      6.25 o
  -4   5  11      394.50      437.83     12.57 o
  -3   5  11       67.92       57.62      6.86 o
  -2   5  11       37.46       31.04      5.49 o
  -1   5  11       17.33       12.48      4.72 o
   0   5  11      510.91      475.52     11.40 o
   1   5  11       17.74       15.23      4.68 o
   2   5  11       46.16       40.77      5.38 o
   3   5  11      403.35      368.54     10.37 o
   4   5  11      254.66      237.59      8.97 o
   5   5  11        0.72       -1.69      6.73 o
   6   5  11       29.36       34.30      5.22 o
   7   5  11       78.38       70.59      7.17 o
   8   5  11       44.94       46.66      6.88 o
   9   5  11       42.08       38.46      7.42 o
  10   5  11      100.44      106.35      9.27 o
  11   5  11       11.73        8.36     11.04 o
  12   5  11        0.09       -6.97     11.09 o
  13   5  11        4.12       15.45      7.60 o
  -9   6  11       72.41       89.55      9.58 o
  -8   6  11       12.83       16.12      7.13 o
  -7   6  11       57.95       59.12      8.68 o
  -6   6  11        0.24       -9.35      9.35 o
  -5   6  11        1.73        0.52      7.76 o
  -4   6  11      186.57      177.97      9.67 o
  -3   6  11       12.41        2.32      8.12 o
  -2   6  11        3.19        1.33      6.63 o
  -1   6  11        0.00       -2.12      6.82 o
   0   6  11      177.80      166.77      7.80 o
   1   6  11      256.60      224.30      8.84 o
   2   6  11       20.06       20.78      5.11 o
   3   6  11        0.25        1.64      4.57 o
   4   6  11       58.89       54.47      6.05 o
   5   6  11        0.56       -6.57      6.57 o
   6   6  11       11.51        2.74      8.21 o
   7   6  11       16.87       17.39      5.92 o
   8   6  11      100.98      107.20      8.21 o
   9   6  11      195.04      205.17     10.50 o
  10   6  11        2.31       -7.20     10.07 o
  11   6  11       13.26       10.03      7.47 o
  12   6  11       12.39        7.33      8.05 o
  13   6  11       45.33       28.31      9.04 o
  -9   7  11       16.66        7.45     11.79 o
  -8   7  11        2.19        0.00      9.89 o
  -7   7  11        0.66        3.21      9.29 o
  -6   7  11      258.61      274.12     12.14 o
  -5   7  11        0.27        2.79      5.98 o
  -4   7  11      190.51      196.91      9.94 o
  -3   7  11        4.53        7.91      8.18 o
  -2   7  11       14.09       12.70      5.19 o
  -1   7  11       67.46       67.42      6.46 o
   0   7  11       53.24       49.00      5.74 o
   1   7  11       14.26       16.94      5.01 o
   2   7  11       37.90       37.11      5.51 o
   3   7  11      178.20      174.33      8.09 o
   4   7  11      271.86      240.31      9.96 o
   5   7  11       13.98       14.06      5.47 o
   6   7  11        0.88        3.31      7.71 o
   7   7  11       35.86       34.41      6.57 o
   8   7  11       13.99       17.72      5.98 o
   9   7  11        1.41       -9.17      9.17 o
  10   7  11        2.40        3.64      9.38 o
  11   7  11      131.83      128.95     10.52 o
  12   7  11        0.07        8.48      7.08 o
  13   7  11       36.45       31.62      9.04 o
  -8   8  11        1.26      -12.19     12.19 o
  -7   8  11       17.44       30.29      7.67 o
  -6   8  11       42.63       60.34      8.03 o
  -5   8  11       42.65       38.36      7.69 o
  -4   8  11      158.00      165.20      9.94 o
  -3   8  11       50.45       56.29      7.36 o
  -2   8  11       13.64       10.82      5.62 o
  -1   8  11       25.30        9.42      5.96 o
   0   8  11        3.99       18.98      4.84 o
   1   8  11      205.21      211.40      9.24 o
   2   8  11        0.32        4.56      7.18 o
   3   8  11       49.49       51.39      6.07 o
   4   8  11       93.48       90.79      7.20 o
   5   8  11       56.70       49.41      6.93 o
   6   8  11       16.14       21.57      5.74 o
   7   8  11      249.26      261.01     10.77 o
   8   8  11        1.85       -8.90      8.90 o
   9   8  11        0.55       -1.75      8.73 o
  10   8  11        0.51        6.21      9.35 o
  11   8  11       55.19       52.69      9.09 o
  12   8  11       11.02       12.24      7.62 o
  -7   9  11       30.47       29.32      8.19 o
  -6   9  11        5.89        2.72     10.32 o
  -5   9  11        3.35        3.82      9.22 o
  -4   9  11        6.49        7.80      8.95 o
  -3   9  11        9.94        5.96      6.93 o
  -2   9  11      189.13      199.61     10.52 o
  -1   9  11       11.20       17.70      5.60 o
   0   9  11        6.13        5.55      8.19 o
   1   9  11        0.02        0.99      7.96 o
   2   9  11        5.54        9.78      5.35 o
   3   9  11       28.87       20.29      6.28 o
   4   9  11      130.19      125.04      8.32 o
   5   9  11       39.55       52.46      6.79 o
   6   9  11       41.45       49.21      6.70 o
   7   9  11       80.52      103.15      8.36 o
   8   9  11        3.75        0.58     10.14 o
   9   9  11        5.55       19.38      6.79 o
  10   9  11       84.84       81.03      9.11 o
  11   9  11        8.46       16.94      7.35 o
  12   9  11        0.27       -2.59      7.89 o
  -6  10  11        7.06        9.42     10.23 o
  -5  10  11       18.95       15.70      7.96 o
  -4  10  11       28.96       37.09      8.18 o
  -3  10  11        0.05       -3.67      8.50 o
  -2  10  11        2.63       -8.19      9.80 o
  -1  10  11        7.17        0.56      9.06 o
   0  10  11        6.26        7.09      8.79 o
   1  10  11      185.79      192.17      9.76 o
   2  10  11      100.83      100.77      8.68 o
   3  10  11        9.98       10.01      5.85 o
   4  10  11       26.63       42.24      6.46 o
   5  10  11        1.51       14.89      6.27 o
   6  10  11       70.56       72.37      7.76 o
   7  10  11        7.59       -2.30      9.53 o
   8  10  11       35.35       19.90      7.49 o
   9  10  11       76.80       80.85      8.93 o
  10  10  11        0.20       13.40      7.04 o
  11  10  11       68.60       76.39      9.20 o
  12  10  11        1.46       19.47      7.74 o
  -5  11  11        8.32       12.84      7.98 o
  -4  11  11       75.54       82.46      9.89 o
  -3  11  11        0.05      -10.37     10.37 o
  -2  11  11        8.21        9.51      6.90 o
  -1  11  11       45.20       59.24      7.45 o
   0  11  11       14.74       -8.30      9.49 o
   1  11  11       13.26        4.63      9.00 o
   2  11  11       74.22       87.17      8.01 o
   3  11  11       18.80       33.31      6.34 o
   4  11  11       30.39       32.36      6.93 o
   5  11  11       77.12       65.10      8.61 o
   6  11  11        6.23       13.69      6.55 o
   7  11  11        7.80      -10.12     10.12 o
   8  11  11        2.34        7.67      9.89 o
   9  11  11      133.66      132.61     10.12 o
  10  11  11        1.43        7.02     10.55 o
  11  11  11        7.31        2.99     11.83 o
  -4  12  11       38.05       36.05      9.29 o
  -3  12  11        7.96        9.33     11.13 o
  -2  12  11        3.63       -0.68      7.36 o
  -1  12  11       21.36       16.58      7.98 o
   0  12  11        2.58       -5.80      9.92 o
   1  12  11       41.48       28.33      7.15 o
   2  12  11       72.71       55.55      8.73 o
   3  12  11      126.65      132.08     10.35 o
   4  12  11       45.89       44.89      7.51 o
   5  12  11       37.04       25.05      7.91 o
   6  12  11        1.14        7.67     10.37 o
   7  12  11       14.07       28.56      7.53 o
   8  12  11       43.81       37.35      8.70 o
   9  12  11       35.97       25.80      8.54 o
  10  12  11        1.64        7.40      9.87 o
  -2  13  11        0.59       14.91      7.45 o
  -1  13  11       46.14       42.52      9.20 o
   0  13  11       27.74        2.81     13.25 o
   1  13  11        6.12        8.55      7.31 o
   2  13  11        8.68        0.67     10.34 o
   3  13  11        4.05       -0.67     10.35 o
   4  13  11        0.01      -10.05     10.44 o
   5  13  11       21.53       25.70      8.52 o
   6  13  11       51.80       57.39      8.79 o
   7  13  11       38.85       41.85      8.82 o
   8  13  11       16.32        2.90     11.99 o
   9  13  11       46.87       23.64      9.45 o
   0  14  11        0.10        2.29     11.42 o
   1  14  11       33.83       46.51      9.02 o
   2  14  11        4.17        4.39      7.89 o
   3  14  11       71.16       57.82     10.37 o
   4  14  11        1.21      -11.97     11.97 o
   5  14  11       40.89       48.62      9.13 o
   6  14  11        0.06       10.37     10.93 o
   7  14  11        4.66       -6.03     11.34 o
  -3  -9  12        0.01      -11.99     11.99 o
  -2  -9  12        9.27        9.94     11.27 o
  -1  -9  12        1.00      -12.80     12.80 o
  -6  -8  12       31.59       37.74      8.81 o
  -5  -8  12        0.01        5.15     10.07 o
  -4  -8  12        0.58        6.50      9.60 o
  -3  -8  12       10.40       -0.72     11.15 o
  -2  -8  12        0.07        9.92      6.88 o
  -1  -8  12       10.31       14.57      7.82 o
   0  -8  12        0.53        7.83      9.02 o
   1  -8  12       11.39       -4.34     10.93 o
   2  -8  12        0.09      -10.01     10.01 o
   3  -8  12       10.88       -1.53     12.06 o
  -8  -7  12        0.94       -5.37     11.24 o
  -7  -7  12        7.15        1.10      7.45 o
  -6  -7  12       20.43       25.52      7.73 o
  -5  -7  12       29.03       30.97      8.12 o
  -4  -7  12        0.00        4.03     10.16 o
  -3  -7  12        9.38       -5.29     10.46 o
  -2  -7  12       11.07        0.65     10.21 o
  -1  -7  12        0.33      -10.01     10.01 o
   0  -7  12        1.03        1.64      6.68 o
   1  -7  12        4.69        6.36      6.91 o
   2  -7  12        2.80       -2.74     10.10 o
   3  -7  12        0.40        2.83     11.02 o
   4  -7  12       16.94       10.25     11.09 o
   5  -7  12        5.67       -1.53     11.61 o
  -9  -6  12       27.07       16.84      9.20 o
  -8  -6  12       64.72       53.52     10.23 o
  -7  -6  12        6.13       12.17      7.02 o
  -6  -6  12        0.45        8.01      9.26 o
  -5  -6  12        0.12        4.52      9.90 o
  -4  -6  12        3.18       -1.26      9.58 o
  -3  -6  12       15.54        4.32     10.05 o
  -2  -6  12        1.10       -1.22      6.41 o
  -1  -6  12        0.03       -8.77      8.77 o
   0  -6  12        4.82       -4.88      9.87 o
   1  -6  12       90.35       82.29      8.64 o
   2  -6  12        0.34       -9.54      9.54 o
   3  -6  12        1.61        2.61      9.00 o
   4  -6  12        2.65       18.67      6.81 o
   5  -6  12       12.14       24.81      7.29 o
   6  -6  12        0.33       -7.44      9.53 o
  -9  -5  12        4.20       -6.61     11.31 o
  -8  -5  12        3.02       -6.27     10.98 o
  -7  -5  12        8.10       11.58      7.20 o
  -6  -5  12       11.98       22.46      6.91 o
  -5  -5  12      153.86      155.85     10.53 o
  -4  -5  12       11.39       32.76      6.45 o
  -3  -5  12        0.18        5.19      8.18 o
  -2  -5  12       50.25       54.36      7.73 o
  -1  -5  12       83.82       85.01      8.21 o
   0  -5  12        1.03        8.77      5.67 o
   1  -5  12       35.12       48.21      7.36 o
   2  -5  12        0.48       -3.53      8.88 o
   3  -5  12       10.61        8.48      9.67 o
   4  -5  12       60.31       58.02      8.97 o
   5  -5  12       31.31       32.34      7.85 o
   6  -5  12        0.11        1.39      9.53 o
   7  -5  12        0.01        5.13      9.71 o
 -10  -4  12        4.18        7.55     10.57 o
  -9  -4  12       92.10      101.04     10.44 o
  -8  -4  12        6.81       -4.68     10.46 o
  -7  -4  12      131.16      168.67     10.25 o
  -6  -4  12       17.25       18.37      7.49 o
  -5  -4  12        2.60        3.46      6.39 o
  -4  -4  12       92.93      108.60      9.02 o
  -3  -4  12       36.57       56.13      7.22 o
  -2  -4  12        7.97        5.33      8.73 o
  -1  -4  12        0.57        4.23      7.02 o
   0  -4  12       10.62       14.23      6.12 o
   1  -4  12        0.01        8.01      5.47 o
   2  -4  12      103.21      104.91      9.13 o
   3  -4  12      156.52      172.65      9.92 o
   4  -4  12        9.98       14.10      7.15 o
   5  -4  12       16.59       12.01      7.06 o
   6  -4  12        5.64       18.17      7.13 o
   7  -4  12        0.01        7.56      9.20 o
   8  -4  12        7.37       10.23     11.36 o
 -10  -3  12       46.39       53.34      9.54 o
  -9  -3  12        0.12        0.68     10.01 o
  -8  -3  12        1.42        0.00      6.39 o
  -7  -3  12        0.77        0.92      6.05 o
  -6  -3  12      122.26      138.03      9.99 o
  -5  -3  12        7.12        8.81      6.27 o
  -4  -3  12        2.93        4.75      8.64 o
  -3  -3  12      108.56      111.30      8.43 o
  -2  -3  12        0.02       -2.02      8.28 o
  -1  -3  12       95.98      110.06      7.73 o
   0  -3  12        5.17        8.14      5.35 o
   1  -3  12       17.53       17.49      5.89 o
   2  -3  12        1.10        9.45      5.13 o
   3  -3  12       49.26       54.83      7.35 o
   4  -3  12        1.08       -9.02      9.02 o
   5  -3  12       13.45        6.34      9.13 o
   6  -3  12       86.54      120.23      9.26 o
   7  -3  12       15.37        3.87     10.97 o
   8  -3  12        4.41        2.76     10.48 o
   9  -3  12        5.43       11.78      7.76 o
 -10  -2  12       17.49        4.34     12.39 o
  -9  -2  12        0.88        4.72     10.07 o
  -8  -2  12        3.29        8.82      9.69 o
  -7  -2  12       20.26       37.87      6.45 o
  -6  -2  12       12.07        7.82      9.20 o
  -5  -2  12       45.09       39.74      6.61 o
  -4  -2  12       93.14       83.61      7.98 o
  -3  -2  12      280.76      279.98     10.84 o
  -2  -2  12       91.77       85.59      7.17 o
  -1  -2  12        3.49       14.33      5.13 o
   0  -2  12      124.94      125.01      7.98 o
   1  -2  12        0.06        2.36      6.99 o
   2  -2  12       89.04       99.85      7.31 o
   3  -2  12       83.25       84.98      7.38 o
   4  -2  12       37.62       46.22      6.68 o
   5  -2  12      127.24      134.55      9.18 o
   6  -2  12        5.01        6.32      9.20 o
   7  -2  12       19.92        7.33     10.79 o
   8  -2  12       11.77       -1.30     10.66 o
   9  -2  12        1.29        6.28      9.44 o
  10  -2  12        6.59        5.24      9.72 o
 -11  -1  12        0.58       -0.77     10.62 o
 -10  -1  12        2.03        2.86     10.59 o
  -9  -1  12       66.64       82.04      9.15 o
  -8  -1  12       21.27       21.05      7.20 o
  -7  -1  12       28.89       33.60      6.82 o
  -6  -1  12       47.85       46.82      6.52 o
  -5  -1  12        5.43        4.63      5.35 o
  -4  -1  12      114.92      122.99      8.39 o
  -3  -1  12        0.08        0.94      7.67 o
  -2  -1  12      155.87      138.03      8.01 o
  -1  -1  12       19.55       11.67      5.60 o
   0  -1  12      338.91      351.07     11.09 o
   1  -1  12      229.30      232.46      9.51 o
   2  -1  12       13.31        5.91      8.28 o
   3  -1  12       18.90        9.38      5.62 o
   4  -1  12        5.81        0.97      8.07 o
   5  -1  12        0.25        1.55      8.50 o
   6  -1  12       18.04       19.59      6.90 o
   7  -1  12        9.10       -9.15      9.15 o
   8  -1  12       16.11       26.96      6.99 o
   9  -1  12        6.65        7.31     10.16 o
  10  -1  12       34.08       30.74      8.37 o
 -11   0  12        0.01        7.67     10.07 o
 -10   0  12        0.20       -1.42      9.81 o
  -9   0  12       57.50       55.14      9.40 o
  -8   0  12        0.06       -7.36      9.51 o
  -7   0  12       28.57       27.48      7.04 o
  -6   0  12       26.27        2.14      9.98 o
  -5   0  12       56.29       58.33      7.06 o
  -4   0  12        6.80       19.16      5.13 o
  -3   0  12       36.38       28.63      5.96 o
  -2   0  12        1.43       10.41      4.84 o
  -1   0  12      130.87      133.04      7.69 o
   0   0  12        3.40        4.72      6.97 o
   1   0  12      101.94      107.00      7.11 o
   2   0  12       24.33       28.31      5.46 o
   3   0  12        0.66        7.62      5.02 o
   4   0  12      205.97      211.78      8.99 o
   5   0  12      125.17      125.17      8.34 o
   6   0  12       45.06       56.94      7.04 o
   7   0  12       25.49       32.70      6.97 o
   8   0  12        2.74       -9.65      9.65 o
   9   0  12        8.66        1.28      8.88 o
  10   0  12        8.76       22.65      7.38 o
  11   0  12        0.05      -10.35     11.13 o
 -10   1  12        2.38      -12.10     12.10 o
  -9   1  12        1.42        1.33      6.91 o
  -8   1  12        0.04       -9.44      9.44 o
  -7   1  12        3.37       -4.57      8.48 o
  -6   1  12      112.89      115.82      8.59 o
  -5   1  12        5.20        8.01      8.30 o
  -4   1  12       25.19       21.07      5.62 o
  -3   1  12        5.92       12.64      4.99 o
  -2   1  12       66.45       61.30      6.12 o
  -1   1  12      196.18      190.64      8.52 o
   0   1  12      235.10      218.75      8.84 o
   1   1  12       32.48       30.32      5.31 o
   2   1  12       33.21       36.90      5.78 o
   3   1  12      256.00      263.90      9.53 o
   4   1  12      106.18       98.70      7.40 o
   5   1  12       42.62       51.36      6.00 o
   6   1  12       14.90        1.01      8.72 o
   7   1  12       14.86       21.10      5.53 o
   8   1  12       50.56       62.40      7.64 o
   9   1  12        5.54       12.93      6.86 o
  10   1  12       50.73       46.44      8.64 o
  11   1  12        0.00       -2.14     10.44 o
 -10   2  12        1.50        9.40      9.56 o
  -9   2  12       54.20       48.17      8.97 o
  -8   2  12        0.20        1.55      6.48 o
  -7   2  12       16.46       33.12      6.43 o
  -6   2  12        0.33       15.85      5.49 o
  -5   2  12       39.78       43.00      6.50 o
  -4   2  12        8.09        7.82      5.20 o
  -3   2  12        0.66       10.14      4.70 o
  -2   2  12      102.15       82.82      6.97 o
  -1   2  12      191.91      165.67      8.32 o
   0   2  12      460.78      420.72     11.54 o
   1   2  12       89.57       71.78      6.54 o
   2   2  12       22.29       19.45      5.19 o
   3   2  12       15.18        5.10      7.20 o
   4   2  12       12.41        7.92      8.28 o
   5   2  12        1.46       10.39      4.93 o
   6   2  12        0.17        3.91      5.53 o
   7   2  12       18.23       34.07      6.03 o
   8   2  12      157.58      170.73      9.96 o
   9   2  12        0.20        1.21      9.65 o
  10   2  12        7.63        7.74      7.38 o
  11   2  12       13.22       13.25      7.74 o
  12   2  12        0.91      -11.61     11.61 o
 -10   3  12        9.24       -5.89     10.91 o
  -9   3  12       19.34       12.95      7.47 o
  -8   3  12        4.08       19.27      6.52 o
  -7   3  12        4.50        3.51      8.61 o
  -6   3  12      116.77      115.46      9.06 o
  -5   3  12        6.14       -2.03      7.74 o
  -4   3  12        8.81       14.42      5.02 o
  -3   3  12       26.53       26.20      5.56 o
  -2   3  12       54.80       45.79      6.30 o
  -1   3  12      454.63      441.63     11.63 o
   0   3  12      118.41      123.98      7.49 o
   1   3  12       29.40       24.71      5.44 o
   2   3  12      893.33      825.13     15.18 o
   3   3  12        0.57       -4.21      6.86 o
   4   3  12      209.34      189.54      8.59 o
   5   3  12        1.23        7.29      7.45 o
   6   3  12       13.01       16.58      5.15 o
   7   3  12       21.28        3.58      9.80 o
   8   3  12        0.04        7.11      8.28 o
   9   3  12        1.30       -4.70      9.40 o
  10   3  12       35.71       36.43      7.69 o
  11   3  12       50.06       63.93      9.53 o
  12   3  12       21.57       18.60      8.37 o
 -10   4  12        0.00        7.55     10.25 o
  -9   4  12        0.01      -11.06     11.06 o
  -8   4  12       39.81       45.38      7.76 o
  -7   4  12       33.23       50.26      7.47 o
  -6   4  12        7.22        0.00      8.46 o
  -5   4  12        0.11       -3.15      8.21 o
  -4   4  12       35.21       40.64      6.23 o
  -3   4  12      134.37      135.05      7.89 o
  -2   4  12        0.56       -0.45      7.31 o
  -1   4  12        6.12        1.30      6.79 o
   0   4  12      200.85      193.99      8.45 o
   1   4  12       10.01        8.07      4.90 o
   2   4  12      419.28      371.56     11.18 o
   3   4  12        0.43        6.36      6.52 o
   4   4  12      116.17      104.73      7.17 o
   5   4  12       54.39       62.34      6.05 o
   6   4  12       44.40       37.85      6.54 o
   7   4  12        9.66       -6.61      8.88 o
   8   4  12       25.08       10.32      7.17 o
   9   4  12       74.95       73.07      8.61 o
  10   4  12       22.90       25.37      7.89 o
  11   4  12       25.69       17.90      8.19 o
  12   4  12        2.88        6.61     11.74 o
  -9   5  12        2.30      -11.65     11.65 o
  -8   5  12       14.98        4.70     11.04 o
  -7   5  12        0.32       -7.47      9.42 o
  -6   5  12       27.64       27.28      7.51 o
  -5   5  12        2.32        7.87      5.64 o
  -4   5  12      277.94      286.87     11.29 o
  -3   5  12       11.81        6.03      5.58 o
  -2   5  12      160.64      162.32      8.70 o
  -1   5  12        0.03        1.78      6.12 o
   0   5  12       83.19       64.39      6.57 o
   1   5  12        0.25        0.43      6.68 o
   2   5  12        7.22        5.74      4.84 o
   3   5  12       40.32       23.52      5.74 o
   4   5  12       35.56       35.69      5.87 o
   5   5  12       10.71       10.14      5.38 o
   6   5  12      138.30      145.21      8.30 o
   7   5  12        0.52        4.59      8.16 o
   8   5  12       40.19       49.79      6.84 o
   9   5  12       53.89       39.29      7.42 o
  10   5  12        3.70        0.00      9.81 o
  11   5  12       10.92        2.02     10.10 o
  12   5  12       27.43       27.79      8.39 o
  -9   6  12       14.65       18.04      8.63 o
  -8   6  12       13.71       27.59      7.71 o
  -7   6  12       18.09       37.37      7.04 o
  -6   6  12       33.36       31.51      7.94 o
  -5   6  12        0.09        4.54      8.50 o
  -4   6  12      152.03      174.83      9.62 o
  -3   6  12       22.76       23.75      6.57 o
  -2   6  12      189.09      179.14      9.22 o
  -1   6  12       66.90       88.47      7.35 o
   0   6  12      305.11      317.88     10.59 o
   1   6  12       17.64       12.61      5.13 o
   2   6  12      482.57      467.04     12.14 o
   3   6  12        0.39       -7.26      7.26 o
   4   6  12        8.03        8.66      5.55 o
   5   6  12       29.04       39.17      5.80 o
   6   6  12       16.59       12.33      5.96 o
   7   6  12       29.53       36.36      6.14 o
   8   6  12       45.76       37.74      7.17 o
   9   6  12       42.68       40.26      7.55 o
  10   6  12      138.84      141.30      9.83 o
  11   6  12        0.38        0.00     10.21 o
  12   6  12        4.56       -8.79     11.20 o
  -8   7  12        3.07        2.20     10.97 o
  -7   7  12        2.82        4.09     10.57 o
  -6   7  12       54.53       64.03      8.36 o
  -5   7  12        9.65        7.76      9.72 o
  -4   7  12        4.18       -0.56      9.02 o
  -3   7  12       21.74        8.54      9.65 o
  -2   7  12      219.10      226.44     10.59 o
  -1   7  12        6.22        2.94      7.96 o
   0   7  12       92.77       81.95      7.45 o
   1   7  12        8.91        9.29      5.33 o
   2   7  12       33.28       34.23      6.07 o
   3   7  12        4.43        3.26      7.58 o
   4   7  12      154.18      139.54      8.48 o
   5   7  12       43.17       55.48      6.61 o
   6   7  12        1.34        6.86      5.62 o
   7   7  12        3.72        9.08      5.60 o
   8   7  12       10.12        6.19      8.61 o
   9   7  12       14.95        9.58     10.84 o
  10   7  12        0.35       -3.19      9.67 o
  11   7  12       22.54       27.03      7.45 o
  12   7  12        1.06        9.62     10.12 o
  -7   8  12        2.91        8.63     10.57 o
  -6   8  12       83.72      101.02      9.54 o
  -5   8  12       13.45       11.38      7.27 o
  -4   8  12       79.72       91.64      8.72 o
  -3   8  12        0.07        5.67      8.52 o
  -2   8  12        1.91        7.04      7.51 o
  -1   8  12      183.82      195.05     10.12 o
   0   8  12        8.68       13.92      5.82 o
   1   8  12        0.79        0.49      6.95 o
   2   8  12       24.55       25.46      6.27 o
   3   8  12       14.75       18.67      5.37 o
   4   8  12      232.42      224.41      9.98 o
   5   8  12       90.47       91.80      7.51 o
   6   8  12       34.07       36.01      6.61 o
   7   8  12       61.68       62.49      7.69 o
   8   8  12        1.61        8.14      6.36 o
   9   8  12        4.90       -6.16     10.48 o
  10   8  12        2.27        5.24      9.80 o
  11   8  12       43.07       39.02      8.84 o
  12   8  12       10.54        7.53     11.74 o
  -7   9  12        5.64       -5.33     12.06 o
  -6   9  12       15.32       14.66      8.30 o
  -5   9  12       17.76       17.85      7.36 o
  -4   9  12        6.56        1.91      7.15 o
  -3   9  12       95.73      100.71      9.02 o
  -2   9  12      134.18      142.28      9.92 o
  -1   9  12       27.74       28.42      7.09 o
   0   9  12       27.36       15.16      6.77 o
   1   9  12        9.96       16.33      5.96 o
   2   9  12       89.38       94.72      8.18 o
   3   9  12        0.03        3.13      5.62 o
   4   9  12       33.12       40.68      7.13 o
   5   9  12        0.76       -2.43      5.96 o
   6   9  12       88.18       94.54      8.52 o
   7   9  12      132.86      132.10      9.24 o
   8   9  12        1.46       -8.48      9.90 o
   9   9  12        0.18       -8.93     10.32 o
  10   9  12        0.90      -11.47     11.70 o
  11   9  12        9.35       15.54      7.87 o
  -6  10  12        9.61        4.57     12.23 o
  -5  10  12        1.23      -10.97     10.97 o
  -4  10  12      103.84      114.78     10.71 o
  -3  10  12       17.09       19.12      7.82 o
  -2  10  12       68.52       79.18      8.88 o
  -1  10  12       16.95       27.24      6.45 o
   0  10  12        7.21       17.16      6.09 o
   1  10  12       60.66       54.58      7.56 o
   2  10  12       22.19       22.94      6.84 o
   3  10  12        2.42        3.91      8.23 o
   4  10  12       28.92       39.42      6.70 o
   5  10  12       38.44       41.25      6.88 o
   6  10  12        0.01        2.94      9.20 o
   7  10  12        2.17       -7.91      9.76 o
   8  10  12        0.33      -10.52     10.52 o
   9  10  12        5.38        9.98     10.50 o
  10  10  12        9.72       18.57      8.09 o
  11  10  12        0.55      -10.46     11.81 o
  -4  11  12        0.23        8.03     10.86 o
  -3  11  12       67.98       58.92      9.78 o
  -2  11  12        1.43      -11.16     11.16 o
  -1  11  12       18.39       16.46      7.56 o
   0  11  12       15.80       21.01      7.17 o
   1  11  12       89.65       98.16      9.31 o
   2  11  12       83.48       72.86      8.68 o
   3  11  12        2.06        1.80      8.88 o
   4  11  12        9.06        9.35      6.70 o
   5  11  12        9.80        7.94      6.91 o
   6  11  12        7.50        8.12     10.17 o
   7  11  12       18.14       25.44      7.36 o
   8  11  12       99.66       96.25      9.92 o
   9  11  12       67.37       74.30      9.83 o
  10  11  12        3.26       10.61      7.85 o
  -3  12  12       11.91       27.41      7.55 o
  -2  12  12       11.48        5.04      8.36 o
  -1  12  12        3.28        0.70     10.26 o
   0  12  12       21.14       18.64      7.65 o
   1  12  12        1.03       -5.92     10.39 o
   2  12  12        0.35        8.12      6.23 o
   3  12  12       71.28       78.55      8.73 o
   4  12  12        0.08      -10.82     10.82 o
   5  12  12      113.90      115.98     10.25 o
   6  12  12      116.35      127.19     10.77 o
   7  12  12        0.12      -10.89     10.89 o
   8  12  12       12.64       12.03     12.35 o
   9  12  12       16.68       18.03      8.79 o
  -1  13  12       36.41       46.33      8.54 o
   0  13  12       20.58       11.72     12.91 o
   1  13  12        2.72        0.00     10.75 o
   2  13  12        1.94        0.00     10.61 o
   3  13  12       49.06       67.00      9.36 o
   4  13  12       44.34       52.73      9.26 o
   5  13  12       24.79       10.57     13.20 o
   6  13  12        7.59        6.43     10.59 o
   7  13  12       32.94       24.85      9.15 o
   8  13  12       26.53        6.01     13.33 o
   2  14  12        8.33       10.64     11.52 o
   3  14  12        0.02       12.44      7.18 o
   4  14  12        8.38       10.55     11.42 o
   5  14  12       82.21      101.88     10.77 o
  -3  -8  13        4.54       12.98      6.91 o
  -2  -8  13       14.99       32.70      8.25 o
  -1  -8  13        3.57      -11.65     11.65 o
   0  -8  13        4.03       -0.77      7.74 o
  -6  -7  13       42.77       48.26      9.54 o
  -5  -7  13        6.76       -5.91     11.69 o
  -4  -7  13        0.04      -10.05     10.05 o
  -3  -7  13       29.51       47.09      8.19 o
  -2  -7  13        1.42        4.25      6.82 o
  -1  -7  13       23.43       24.45      8.07 o
   0  -7  13        2.27       11.43      6.97 o
   1  -7  13        1.23       -4.34     10.80 o
   2  -7  13        4.30       -2.21     11.11 o
   3  -7  13        2.84       -6.09     10.98 o
  -7  -6  13        0.01        5.60      7.56 o
  -6  -6  13        3.81        0.00     10.12 o
  -5  -6  13        9.50        9.06      7.55 o
  -4  -6  13        2.02        2.03     10.86 o
  -3  -6  13      142.84      168.30     11.18 o
  -2  -6  13       30.14       47.95      7.94 o
  -1  -6  13        4.27       -4.63     10.34 o
   0  -6  13        3.79       -6.64      9.67 o
   1  -6  13       16.81        8.75     10.34 o
   2  -6  13        0.01        7.92      6.73 o
   3  -6  13        0.71      -11.02     11.02 o
   4  -6  13        4.95       -5.13     12.42 o
   5  -6  13       10.88        8.39     12.10 o
  -8  -5  13       11.75       24.96      7.53 o
  -7  -5  13       35.02       17.43      8.54 o
  -6  -5  13        3.23        2.05     11.02 o
  -5  -5  13       25.75       32.94      7.06 o
  -4  -5  13       31.72       31.06      7.92 o
  -3  -5  13        7.52        6.90      9.58 o
  -2  -5  13        3.75       -9.80      9.80 o
  -1  -5  13        1.86        3.71      6.75 o
   0  -5  13        0.24       -9.15      9.15 o
   1  -5  13       15.98       12.24      6.99 o
   2  -5  13       24.65       15.72      8.01 o
   3  -5  13        0.10      -10.59     10.59 o
   4  -5  13        5.74       13.00      6.88 o
   5  -5  13        1.48       -0.72     10.46 o
   6  -5  13        0.08        2.25     10.12 o
  -9  -4  13       18.27       22.71      7.98 o
  -8  -4  13       31.04       38.72      8.43 o
  -7  -4  13       69.96       70.55      9.20 o
  -6  -4  13       11.53        0.00      9.96 o
  -5  -4  13      121.88      124.00      9.89 o
  -4  -4  13        0.02        8.19      6.28 o
  -3  -4  13       56.74       60.36      7.38 o
  -2  -4  13        0.83        6.41      8.66 o
  -1  -4  13        0.04       -3.48      8.50 o
   0  -4  13       47.19       45.27      7.53 o
   1  -4  13        0.12        7.04      8.27 o
   2  -4  13       28.33        8.99     10.64 o
   3  -4  13       16.09       18.82      6.72 o
   4  -4  13       13.31       28.16      6.91 o
   5  -4  13       33.23       30.07      8.39 o
   6  -4  13        0.39        2.45      6.99 o
   7  -4  13        0.00        1.48     10.77 o
  -9  -3  13        3.63       19.86      7.33 o
  -8  -3  13        5.36       12.15      7.45 o
  -7  -3  13       13.19       21.37      7.15 o
  -6  -3  13        9.43        1.87     10.23 o
  -5  -3  13      221.00      226.15     11.69 o
  -4  -3  13        7.95       16.75      6.36 o
  -3  -3  13       19.08        8.99      9.80 o
  -2  -3  13       12.71       -8.82      9.67 o
  -1  -3  13       45.95       41.76      7.58 o
   0  -3  13       55.54       57.34      6.91 o
   1  -3  13        0.96       -6.63      9.17 o
   2  -3  13       37.12       48.69      7.22 o
   3  -3  13      121.67      142.51      9.62 o
   4  -3  13        3.84        3.60      6.50 o
   5  -3  13       43.00       43.65      8.43 o
   6  -3  13        2.03        1.31     10.64 o
   7  -3  13        1.55       -1.39      9.62 o
   8  -3  13       14.35        9.98      7.82 o
 -10  -2  13       17.90       21.88      8.39 o
  -9  -2  13        7.11        1.80      7.09 o
  -8  -2  13        1.10       15.23      6.66 o
  -7  -2  13        4.02        0.00     10.01 o
  -6  -2  13       45.86       51.46      7.42 o
  -5  -2  13        0.59        3.46      8.37 o
  -4  -2  13        8.18        8.88      9.08 o
  -3  -2  13      183.11      186.09     10.01 o
  -2  -2  13      116.88      134.91      8.97 o
  -1  -2  13       84.44       80.60      7.74 o
   0  -2  13       89.68      102.16      8.66 o
   1  -2  13        4.54        9.90      5.31 o
   2  -2  13       11.62       16.75      5.87 o
   3  -2  13        2.81        5.47      9.35 o
   4  -2  13        0.08        9.65      6.05 o
   5  -2  13        1.71        1.78      8.90 o
   6  -2  13       69.46       92.09      8.86 o
   7  -2  13       13.22        9.90     11.49 o
   8  -2  13       13.72        1.40     11.83 o
   9  -2  13        0.64       -7.47     11.34 o
 -10  -1  13        6.09       -2.27     12.26 o
  -9  -1  13       43.85       47.20      9.08 o
  -8  -1  13       20.98       27.26      8.18 o
  -7  -1  13      102.03      111.32      9.29 o
  -6  -1  13        4.02        6.50      9.36 o
  -5  -1  13        0.11       -0.56      8.00 o
  -4  -1  13      104.89      112.22      8.34 o
  -3  -1  13      115.86      116.54      8.84 o
  -2  -1  13       61.50       53.97      7.09 o
  -1  -1  13       68.12       64.77      7.08 o
   0  -1  13       59.86       62.97      7.29 o
   1  -1  13       82.48       87.71      7.29 o
   2  -1  13       51.25       37.91      7.02 o
   3  -1  13        0.01        3.64      8.07 o
   4  -1  13       29.17       38.00      6.93 o
   5  -1  13        8.13       15.22      6.18 o
   6  -1  13       13.27       10.08      6.64 o
   7  -1  13       10.67        1.26     10.48 o
   8  -1  13       12.62        5.35     10.79 o
   9  -1  13        2.38      -11.40     11.40 o
  10  -1  13       33.38       44.28      8.79 o
 -10   0  13        4.52       -3.03     10.35 o
  -9   0  13       71.79       71.16      9.71 o
  -8   0  13        0.38      -10.26     10.26 o
  -7   0  13       57.33       49.41      8.14 o
  -6   0  13       19.61       26.16      6.54 o
  -5   0  13       17.49        9.36      6.66 o
  -4   0  13        2.30        7.35      5.74 o
  -3   0  13       21.87       32.03      6.46 o
  -2   0  13       42.43       34.27      6.95 o
  -1   0  13        4.55        8.88      5.37 o
   0   0  13      230.89      246.66     10.12 o
   1   0  13        0.37       -2.86      7.58 o
   2   0  13       41.89       47.54      6.14 o
   3   0  13       98.58       87.88      7.51 o
   4   0  13       18.11       23.73      6.39 o
   5   0  13       33.28       26.70      6.91 o
   6   0  13        1.12        7.96      5.89 o
   7   0  13       15.73        9.04      6.72 o
   8   0  13       30.19       24.38      8.12 o
   9   0  13        0.00      -10.28     10.82 o
  10   0  13       20.07       20.56      8.68 o
 -10   1  13       10.88        6.81      8.70 o
  -9   1  13       64.72       85.68      9.24 o
  -8   1  13       53.26       56.25      8.12 o
  -7   1  13       13.37        4.92     10.16 o
  -6   1  13        7.71       17.34      6.37 o
  -5   1  13      106.99      112.69      8.72 o
  -4   1  13       62.85       68.97      7.02 o
  -3   1  13      278.20      266.27     10.64 o
  -2   1  13       47.37       37.71      6.07 o
  -1   1  13        5.13        4.23      7.04 o
   0   1  13        0.05       -6.03      7.18 o
   1   1  13        7.87        5.11      7.78 o
   2   1  13      127.40      109.36      7.83 o
   3   1  13       72.50       72.75      7.09 o
   4   1  13        6.27        0.00      8.37 o
   5   1  13        8.52        7.29      8.59 o
   6   1  13        0.30       -2.20      8.00 o
   7   1  13        0.00       -8.79      8.79 o
   8   1  13        0.70       -3.10      8.88 o
   9   1  13        4.36        3.31      9.44 o
  10   1  13        0.41       -2.85     11.31 o
  11   1  13        0.86      -13.20     13.20 o
 -10   2  13       21.28       21.39      8.79 o
  -9   2  13        3.09        7.47      7.62 o
  -8   2  13        2.84        6.30      6.84 o
  -7   2  13        4.01       -3.71     10.05 o
  -6   2  13        1.84        4.07      8.90 o
  -5   2  13      117.74      131.15      8.88 o
  -4   2  13       15.78        6.73      6.12 o
  -3   2  13       13.87       17.56      5.62 o
  -2   2  13        8.86        1.67      5.60 o
  -1   2  13        2.69        5.58      6.73 o
   0   2  13      108.09       95.49      7.45 o
   1   2  13        1.89       10.52      5.11 o
   2   2  13        0.15        3.69      6.81 o
   3   2  13        9.44       -7.85      7.85 o
   4   2  13       41.38       49.93      6.91 o
   5   2  13        0.71        5.08      7.33 o
   6   2  13        1.22       -2.14      8.91 o
   7   2  13       27.57       31.71      6.86 o
   8   2  13      112.02      124.52      9.74 o
   9   2  13        0.83        9.02      9.53 o
  10   2  13       11.33       16.94      7.04 o
  11   2  13        1.19        3.71     10.59 o
  -9   3  13       15.86       17.34      7.91 o
  -8   3  13        5.71        9.42     10.46 o
  -7   3  13        0.24       -1.26      8.66 o
  -6   3  13       14.70       20.58      6.70 o
  -5   3  13       59.88       62.20      7.18 o
  -4   3  13        1.41        3.13      8.10 o
  -3   3  13      114.08      121.17      7.98 o
  -2   3  13       86.81       80.55      7.09 o
  -1   3  13       56.72       57.52      6.43 o
   0   3  13        1.47        5.49      4.99 o
   1   3  13        0.00        0.00      6.79 o
   2   3  13        0.00       -2.76      7.45 o
   3   3  13       47.78       35.49      6.57 o
   4   3  13       19.07       18.04      5.82 o
   5   3  13       23.69       21.79      6.07 o
   6   3  13      144.84      146.27      9.15 o
   7   3  13        5.22        6.12      8.91 o
   8   3  13       86.77      105.38      9.00 o
   9   3  13        0.08       -9.98      9.98 o
  10   3  13       12.66        1.35      8.00 o
  11   3  13       11.65        5.82      8.45 o
  -9   4  13       12.18       18.48      8.07 o
  -8   4  13       15.40        0.68     11.70 o
  -7   4  13      113.80      141.63     10.30 o
  -6   4  13       57.27       59.21      8.32 o
  -5   4  13      226.71      231.36     11.29 o
  -4   4  13       11.21       11.22      5.82 o
  -3   4  13      119.08      126.79      8.19 o
  -2   4  13        4.49       17.07      4.92 o
  -1   4  13        2.43        1.89      7.11 o
   0   4  13        3.36       -8.27      8.27 o
   1   4  13       32.14       26.87      5.67 o
   2   4  13      426.81      404.53     11.85 o
   3   4  13       27.90       22.96      6.05 o
   4   4  13       10.86        0.95      7.40 o
   5   4  13        0.08       -5.49      8.05 o
   6   4  13       15.40        8.90      5.96 o
   7   4  13       31.55       25.14      6.90 o
   8   4  13        1.88        0.00      9.53 o
   9   4  13       27.35       34.43      7.80 o
  10   4  13       44.16       37.18      8.52 o
  11   4  13       20.66       24.81      8.19 o
  -9   5  13        6.44       17.50      7.89 o
  -8   5  13        0.00        7.80      9.96 o
  -7   5  13       83.09       91.39      9.80 o
  -6   5  13        2.37        7.44      9.36 o
  -5   5  13        3.28        0.00     10.39 o
  -4   5  13       54.11       65.78      7.76 o
  -3   5  13        0.10        2.36      5.49 o
  -2   5  13      186.10      190.39      9.62 o
  -1   5  13       10.40       -0.49      8.64 o
   0   5  13      193.25      196.93      9.27 o
   1   5  13        2.70       -7.73      7.73 o
   2   5  13      136.64      148.16      8.55 o
   3   5  13       16.87       23.77      5.73 o
   4   5  13       86.80       77.20      7.51 o
   5   5  13      301.22      312.73     11.58 o
   6   5  13      127.02      134.48      8.93 o
   7   5  13       27.72       22.71      7.11 o
   8   5  13        2.96       11.15      6.61 o
   9   5  13        6.66        5.01      7.08 o
  10   5  13       37.19       39.40      8.61 o
  11   5  13        1.45       13.96      7.91 o
  12   5  13        0.52      -10.98     10.98 o
  -8   6  13       37.15       50.40      8.64 o
  -7   6  13        9.84        5.51     11.09 o
  -6   6  13        1.87        3.87      7.31 o
  -5   6  13        6.85       -3.64      9.85 o
  -4   6  13      409.75      440.48     14.60 o
  -3   6  13       22.28       28.02      6.32 o
  -2   6  13       18.68       26.58      6.28 o
  -1   6  13        2.43        4.03      7.83 o
   0   6  13        7.30       12.05      5.38 o
   1   6  13        0.39        0.97      7.73 o
   2   6  13       27.95       21.54      6.07 o
   3   6  13      327.53      264.76     10.80 o
   4   6  13      185.47      189.94      9.20 o
   5   6  13       69.22       74.03      7.09 o
   6   6  13      130.28      126.27      9.47 o
   7   6  13       37.53       44.06      7.04 o
   8   6  13        0.46       -8.75      8.75 o
   9   6  13       57.47       51.59      8.55 o
  10   6  13       33.66       11.40     12.50 o
  11   6  13        0.79        2.14     10.01 o
  12   6  13        4.41       13.06      8.18 o
  -8   7  13        9.92       10.75     11.49 o
  -7   7  13       21.98       16.87      8.70 o
  -6   7  13        4.54        3.03      7.26 o
  -5   7  13       49.61       51.07      8.18 o
  -4   7  13        1.39       -4.81     10.66 o
  -3   7  13        2.76        6.00      6.27 o
  -2   7  13       99.07       86.06      8.45 o
  -1   7  13       72.96       79.93      7.71 o
   0   7  13       79.78       77.40      7.76 o
   1   7  13       19.27       10.39      5.94 o
   2   7  13        4.30       -8.07      8.59 o
   3   7  13       20.94       14.46      6.07 o
   4   7  13        6.09       -3.60      8.18 o
   5   7  13       48.59       63.58      6.86 o
   6   7  13        1.96        0.00      8.82 o
   7   7  13      140.76      141.81      9.76 o
   8   7  13       39.10       47.72      7.22 o
   9   7  13       68.47       59.44      8.75 o
  10   7  13       25.77       33.30      7.78 o
  11   7  13        5.14        5.08     11.38 o
  -7   8  13        0.99        3.76     10.26 o
  -6   8  13       25.42       18.42      8.36 o
  -5   8  13        3.80        7.35      9.53 o
  -4   8  13        0.20        8.86      9.72 o
  -3   8  13       13.99       13.56      6.82 o
  -2   8  13       11.19       11.25      6.46 o
  -1   8  13        6.06       -4.45      9.11 o
   0   8  13       41.97       49.36      7.35 o
   1   8  13       45.92       63.48      7.20 o
   2   8  13        7.36        6.63      5.89 o
   3   8  13      118.64      128.05      8.59 o
   4   8  13       37.36       40.39      6.79 o
   5   8  13       37.69       42.71      6.72 o
   6   8  13        9.24       -0.58      9.54 o
   7   8  13        2.18       -2.97      9.54 o
   8   8  13      117.69      135.09      9.60 o
   9   8  13        0.39        4.59      9.38 o
  10   8  13        0.00       -8.32     11.00 o
  11   8  13       10.07       11.42      7.78 o
  -6   9  13       22.42       37.44      8.97 o
  -5   9  13       28.32       20.17      8.37 o
  -4   9  13        8.44        1.35     10.17 o
  -3   9  13       49.17       67.15      8.03 o
  -2   9  13        0.85       -9.20     10.01 o
  -1   9  13       44.06       41.72      8.28 o
   0   9  13       39.13       36.59      7.44 o
   1   9  13       47.90       50.91      7.27 o
   2   9  13       68.30       71.76      7.60 o
   3   9  13       33.44       47.68      6.99 o
   4   9  13      123.26      135.47      8.81 o
   5   9  13        3.93       13.29      6.23 o
   6   9  13       40.00       45.77      7.73 o
   7   9  13      139.35      117.73     10.08 o
   8   9  13        5.40        8.37      7.24 o
   9   9  13        3.37        4.05      9.92 o
  10   9  13        2.07        3.57     10.16 o
  11   9  13       19.04       30.58      8.55 o
  -5  10  13       15.01       25.55      7.78 o
  -4  10  13       48.09       66.77      9.18 o
  -3  10  13       32.72       48.40      8.21 o
  -2  10  13      101.96      115.16     10.19 o
  -1  10  13       14.53      -10.59     10.59 o
   0  10  13       10.41        6.77      9.51 o
   1  10  13        0.80       -3.03      8.90 o
   2  10  13       45.65       49.25      8.41 o
   3  10  13        1.98       12.52      6.16 o
   4  10  13       24.00        9.62     10.05 o
   5  10  13       94.69       89.41      9.33 o
   6  10  13        8.92        1.87      9.87 o
   7  10  13      115.96      124.32     10.37 o
   8  10  13       30.46       18.80      8.32 o
   9  10  13        0.69      -10.73     10.73 o
  10  10  13        0.03        5.91     10.43 o
  -4  11  13       16.15       21.34      8.32 o
  -3  11  13        2.70        9.47     10.59 o
  -2  11  13        2.05        7.00      9.81 o
  -1  11  13        2.00       -6.77     10.91 o
   0  11  13        4.37       -1.31     10.30 o
   1  11  13      122.66      111.81     10.64 o
   2  11  13        5.05      -10.39     10.39 o
   3  11  13        0.03       -1.28      9.31 o
   4  11  13        1.11       -2.56     10.07 o
   5  11  13       54.04       67.71      8.50 o
   6  11  13       74.10       65.49      9.69 o
   7  11  13        6.89       10.21     11.49 o
   8  11  13        0.49       14.08      7.31 o
   9  11  13       21.69        0.74     13.70 o
  10  11  13        0.20      -11.29     11.29 o
  -2  12  13        2.75       -6.77     11.27 o
  -1  12  13       29.57       11.63     12.80 o
   0  12  13       14.47       13.45      8.37 o
   1  12  13       39.18       33.67      9.04 o
   2  12  13       29.78       35.98      8.66 o
   3  12  13        3.68        8.18     10.57 o
   4  12  13       42.69       50.58      8.57 o
   5  12  13       41.43       43.16      8.32 o
   6  12  13        8.17        9.83      7.78 o
   7  12  13        7.49       16.21      7.67 o
   8  12  13       31.86       37.51      8.72 o
   0  13  13        8.25       -3.82     11.69 o
   1  13  13        0.67        3.73     11.40 o
   2  13  13        2.11       11.42      7.62 o
   3  13  13      121.27      137.31     11.63 o
   4  13  13        4.91        3.66     11.18 o
   5  13  13       11.04        2.21     11.07 o
   6  13  13        0.08        9.74      7.47 o
   7  13  13       12.84        5.35     13.15 o
  -3  -7  14        2.02       -8.36     11.79 o
  -2  -7  14        0.16        6.79     10.05 o
  -1  -7  14        5.52      -11.33     12.61 o
   0  -7  14        5.10        5.31     11.51 o
  -5  -6  14        6.29        9.74     11.20 o
  -4  -6  14        3.31       10.88      7.49 o
  -3  -6  14        9.61       -2.14     11.67 o
  -2  -6  14        0.03       -1.42     10.07 o
  -1  -6  14        0.25        6.36      9.71 o
   0  -6  14        1.02       -3.55      9.72 o
   1  -6  14        1.83        5.76     10.91 o
   2  -6  14        3.55       10.28     10.84 o
   3  -6  14        0.19      -10.35     10.35 o
  -7  -5  14        1.88       -4.97      7.87 o
  -6  -5  14       11.74       -1.48     11.61 o
  -5  -5  14      118.06      150.50     11.49 o
  -4  -5  14       10.12        1.37     10.80 o
  -3  -5  14        4.80        9.42     10.48 o
  -2  -5  14        0.10        3.33      9.20 o
  -1  -5  14       27.37       26.18      7.92 o
   0  -5  14       12.50       10.98      7.22 o
   1  -5  14       34.33       52.89      8.14 o
   2  -5  14        3.27        1.37     10.68 o
   3  -5  14        0.03        6.00      7.00 o
   4  -5  14        6.30       16.39      7.11 o
   5  -5  14       13.64        8.32     12.41 o
  -8  -4  14        0.45        9.60      7.29 o
  -7  -4  14       22.61       16.87      8.73 o
  -6  -4  14       10.58       -2.81     10.80 o
  -5  -4  14        0.62       -2.02      9.67 o
  -4  -4  14       18.28       12.71      7.51 o
  -3  -4  14       59.75       65.67      8.73 o
  -2  -4  14       16.54       21.05      7.22 o
  -1  -4  14       71.27       86.81      8.93 o
   0  -4  14       10.86        6.88      9.80 o
   1  -4  14       39.56       54.42      8.55 o
   2  -4  14        0.77        7.74      8.64 o
   3  -4  14        0.13      -10.30     10.30 o
   4  -4  14       14.26       26.34      7.64 o
   5  -4  14        0.13      -10.71     10.71 o
   6  -4  14        1.05       -6.77     11.29 o
  -8  -3  14        0.03        2.23     10.41 o
  -7  -3  14        7.08        6.37     10.34 o
  -6  -3  14       12.02       21.66      7.31 o
  -5  -3  14       36.93       35.73      8.21 o
  -4  -3  14        4.49        7.47     10.12 o
  -3  -3  14        0.05       13.96      5.35 o
  -2  -3  14        0.61        2.39      9.20 o
  -1  -3  14       19.97       28.38      6.82 o
   0  -3  14        4.20       -9.81      9.81 o
   1  -3  14        0.42        6.27      5.83 o
   2  -3  14       10.15       -4.25      9.51 o
   3  -3  14       29.29       33.37      7.11 o
   4  -3  14        1.34       -9.67      9.67 o
   5  -3  14       25.16       32.90      7.36 o
   6  -3  14        0.11        0.72     10.34 o
   7  -3  14        3.07       10.48     10.89 o
  -8  -2  14       18.51       29.06      8.03 o
  -7  -2  14      131.47      132.59     10.84 o
  -6  -2  14        0.02      -10.61     10.61 o
  -5  -2  14      108.02      115.91      9.96 o
  -4  -2  14        4.02        6.00      9.81 o
  -3  -2  14       53.62       45.11      7.40 o
  -2  -2  14       78.50       88.36      8.23 o
  -1  -2  14       56.00       64.81      7.51 o
   0  -2  14        3.13        2.81      7.89 o
   1  -2  14       11.89       19.54      6.23 o
   2  -2  14        8.82        5.19      6.66 o
   3  -2  14       84.63      101.61      9.08 o
   4  -2  14        0.00        6.10      9.31 o
   5  -2  14        0.61       11.78      6.34 o
   6  -2  14       27.34       26.31      8.01 o
   7  -2  14       41.14       28.07      8.79 o
   8  -2  14        4.33       -3.76     12.23 o
  -9  -1  14        6.17        0.76     11.16 o
  -8  -1  14        6.35       14.28      8.00 o
  -7  -1  14       12.03        6.07     10.64 o
  -6  -1  14       10.98       17.92      6.81 o
  -5  -1  14       16.33       19.05      6.93 o
  -4  -1  14        2.44        1.17      8.93 o
  -3  -1  14      164.80      159.96     10.44 o
  -2  -1  14       34.19       44.46      7.02 o
  -1  -1  14       82.34       95.22      8.48 o
   0  -1  14        7.19        5.92      7.89 o
   1  -1  14        0.05        6.50      8.39 o
   2  -1  14        4.68        7.69      8.23 o
   3  -1  14       12.03       20.56      6.21 o
   4  -1  14       17.98       16.87      6.82 o
   5  -1  14       52.51       56.38      7.82 o
   6  -1  14       34.33       40.86      8.43 o
   7  -1  14       22.57       30.18      8.46 o
   8  -1  14        3.15      -12.57     12.57 o
   9  -1  14        0.03        5.33     11.38 o
  -9   0  14        5.36       12.41      8.00 o
  -8   0  14        5.93        9.18     10.55 o
  -7   0  14       44.07       73.24      8.63 o
  -6   0  14        1.37       -5.67      9.06 o
  -5   0  14        0.30       -4.16      8.82 o
  -4   0  14        1.02       -8.90      8.90 o
  -3   0  14       61.71       77.83      7.78 o
  -2   0  14       53.69       55.73      7.76 o
  -1   0  14      118.73      130.75      8.59 o
   0   0  14       39.53       25.75      7.27 o
   1   0  14      129.26      142.42      8.66 o
   2   0  14       28.50       17.97      6.25 o
   3   0  14       29.26       34.09      6.91 o
   4   0  14        4.53       11.72      5.76 o
   5   0  14        6.38       17.74      6.41 o
   6   0  14        3.81        9.87      5.82 o
   7   0  14        4.58        1.30     10.25 o
   8   0  14       15.43       27.59      7.27 o
   9   0  14        2.86        4.39      7.67 o
  -9   1  14       97.08       91.66     11.04 o
  -8   1  14        3.43       11.63      6.99 o
  -7   1  14       39.84       37.09      8.61 o
  -6   1  14       22.48       24.08      7.55 o
  -5   1  14        7.38       10.28      6.14 o
  -4   1  14      120.05      101.22      8.75 o
  -3   1  14        6.60       -5.94      9.63 o
  -2   1  14       21.70       17.02      6.05 o
  -1   1  14      144.13      142.01      8.73 o
   0   1  14       52.91       60.63      6.68 o
   1   1  14      200.76      212.18      9.94 o
   2   1  14      107.40       89.30      8.14 o
   3   1  14        0.41       -1.84      5.71 o
   4   1  14       30.37       31.89      6.27 o
   5   1  14       24.28        9.56     10.10 o
   6   1  14        7.98        7.76      9.60 o
   7   1  14       11.55       17.30      7.40 o
   8   1  14        5.47        8.00      9.38 o
   9   1  14        0.05      -11.16     11.16 o
  10   1  14       22.80       15.50      8.93 o
  -9   2  14        9.92       12.10     12.24 o
  -8   2  14        1.87        2.83      8.79 o
  -7   2  14        9.76        6.99      6.68 o
  -6   2  14       32.37       34.14      7.67 o
  -5   2  14       52.63       55.46      7.92 o
  -4   2  14       13.69       16.21      6.19 o
  -3   2  14       22.03       23.61      6.46 o
  -2   2  14        2.96        7.78      5.73 o
  -1   2  14        0.08        2.03      7.53 o
   0   2  14        0.04       10.50      4.93 o
   1   2  14       41.21       46.91      6.12 o
   2   2  14        2.67        0.76      5.42 o
   3   2  14       12.66       10.52      5.62 o
   4   2  14       53.60       49.39      7.04 o
   5   2  14        0.01        0.00      8.91 o
   6   2  14        5.89       15.99      6.50 o
   7   2  14        1.76       -3.06      9.27 o
   8   2  14        3.05       -1.30     10.26 o
   9   2  14        0.24        6.21      9.02 o
  10   2  14        0.06        8.84     10.05 o
  -9   3  14        3.98       -0.77     10.75 o
  -8   3  14        1.50        7.17      7.62 o
  -7   3  14       34.14       40.70      8.09 o
  -6   3  14        0.00        7.60      7.74 o
  -5   3  14      144.18      160.19     10.71 o
  -4   3  14       10.23       17.18      6.43 o
  -3   3  14       56.39       55.52      7.36 o
  -2   3  14       48.22       54.89      6.54 o
  -1   3  14        0.46       10.14      4.83 o
   0   3  14       91.21       97.78      7.60 o
   1   3  14      117.73      120.36      8.34 o
   2   3  14        6.05        6.99      5.28 o
   3   3  14        0.22       -2.29      5.55 o
   4   3  14        0.02       -3.66      8.07 o
   5   3  14        3.65       -2.70      8.50 o
   6   3  14        8.24        4.57      9.44 o
   7   3  14       11.03       24.38      7.20 o
   8   3  14       23.90       30.58      7.40 o
   9   3  14        0.45        7.45      8.91 o
  10   3  14        2.81       -3.62     10.93 o
  -8   4  14       15.05        8.05     10.57 o
  -7   4  14       13.16       -8.91     11.61 o
  -6   4  14       65.37       62.88      8.61 o
  -5   4  14        0.01       -1.21      8.18 o
  -4   4  14       40.18       55.25      7.40 o
  -3   4  14       18.66        3.84      9.49 o
  -2   4  14       57.20       65.89      7.40 o
  -1   4  14      108.19       95.82      7.85 o
   0   4  14      122.04      107.41      8.16 o
   1   4  14       20.71       13.97      6.48 o
   2   4  14       66.54       63.85      7.04 o
   3   4  14        1.17       -5.08      8.00 o
   4   4  14       51.01       49.18      6.91 o
   5   4  14        8.61        2.16      9.20 o
   6   4  14        5.83        6.73      9.11 o
   7   4  14       17.20       22.69      7.11 o
   8   4  14       70.03       72.53      8.75 o
   9   4  14        0.69        3.35      9.54 o
  10   4  14       11.21       17.12      8.01 o
  11   4  14       21.23       16.39      8.52 o
  -8   5  14        4.32       -6.01     11.88 o
  -7   5  14      100.47      122.23     10.70 o
  -6   5  14       12.79       -9.94     11.18 o
  -5   5  14       29.66       39.00      7.65 o
  -4   5  14        0.82        9.40      6.07 o
  -3   5  14        5.68       12.91      6.36 o
  -2   5  14        0.50        7.56      8.50 o
  -1   5  14        0.33       -4.20      7.98 o
   0   5  14        2.04       -8.97      8.97 o
   1   5  14        1.13       -5.08      8.37 o
   2   5  14      151.83      147.84      9.02 o
   3   5  14      152.70      161.56      9.22 o
   4   5  14       49.21       37.26      6.82 o
   5   5  14        0.51        3.24      7.96 o
   6   5  14       21.44       27.30      6.63 o
   7   5  14        3.69        6.57      8.64 o
   8   5  14        1.97       -3.78      9.63 o
   9   5  14       32.32       42.39      8.14 o
  10   5  14       18.49       25.55      8.61 o
  11   5  14        6.77        7.56      7.83 o
  -7   6  14       29.96       32.43      8.27 o
  -6   6  14        5.21        5.83      7.45 o
  -5   6  14        4.03        5.13     10.08 o
  -4   6  14      251.50      245.92     12.61 o
  -3   6  14        0.15       -8.95      8.95 o
  -2   6  14       81.74       92.58      7.98 o
  -1   6  14       24.19       15.40      6.46 o
   0   6  14       26.01       21.93      6.54 o
   1   6  14       53.82       59.51      7.29 o
   2   6  14       19.65       21.36      6.27 o
   3   6  14        2.34        0.52      8.16 o
   4   6  14        2.05       19.52      6.12 o
   5   6  14       54.33       69.58      8.12 o
   6   6  14      126.56      122.63      9.56 o
   7   6  14       22.14       27.46      7.24 o
   8   6  14        0.30       -6.34     11.13 o
   9   6  14        7.62       14.75      7.40 o
  10   6  14       13.70       11.40     12.05 o
  11   6  14        2.35        4.56     11.60 o
  -7   7  14        6.25        8.34     11.27 o
  -6   7  14       23.56       27.12      8.68 o
  -5   7  14       19.25       32.38      6.95 o
  -4   7  14       84.25       70.68      9.42 o
  -3   7  14       14.76       18.15      6.95 o
  -2   7  14       12.51       22.09      6.36 o
  -1   7  14       80.73       93.98      8.12 o
   0   7  14      199.51      201.43     10.28 o
   1   7  14       12.09       13.81      6.48 o
   2   7  14       67.09       56.63      7.65 o
   3   7  14      157.44      177.88      9.76 o
   4   7  14      102.27       98.28      8.75 o
   5   7  14       24.80       24.27      6.72 o
   6   7  14       23.03       39.67      7.09 o
   7   7  14       69.47       67.04      8.70 o
   8   7  14        0.83        4.52      6.57 o
   9   7  14       36.25       33.30      8.34 o
  10   7  14        0.77        5.76     10.17 o
  11   7  14        0.16        6.88     11.15 o
  -6   8  14        1.82       -7.47     11.33 o
  -5   8  14        2.18       -7.00     10.61 o
  -4   8  14        0.62       -4.66      9.89 o
  -3   8  14        0.05       -1.28      9.80 o
  -2   8  14       40.45       45.76      7.80 o
  -1   8  14       81.21       88.87      8.41 o
   0   8  14      160.74      176.58      9.98 o
   1   8  14      229.08      216.59     11.70 o
   2   8  14        1.55        5.64      8.91 o
   3   8  14        4.23       -0.56      9.06 o
   4   8  14        5.31        6.57      6.30 o
   5   8  14        0.58        5.83      8.55 o
   6   8  14        9.78        7.82      9.56 o
   7   8  14       52.47       68.61      8.93 o
   8   8  14       12.58        5.94     10.43 o
   9   8  14       48.55       45.81      9.08 o
  10   8  14        3.11        4.39     10.77 o
  -5   9  14        1.21        7.00      7.89 o
  -4   9  14        1.96        8.41      9.26 o
  -3   9  14       11.95        2.02     10.44 o
  -2   9  14       88.31       99.56      9.33 o
  -1   9  14      105.46       98.21      9.99 o
   0   9  14        8.67       13.69      6.64 o
[truncated: 35,088 more chars]
